# Supplementary material for: Fine-tuning of the flowering time control in winter barley: the importance of HvOS2 and HvVRN2 in non-inductive conditions
Source: BMC Plant Biol. 2019 Mar 25;19:113. doi: 10.1186/s12870-019-1727-9 (PMC6434887; doi:10.1186/s12870-019-1727-9)
Supplement: Supplementary file 4 — Table S8. HvOS2 polymorphisms. A) Information of the sequences obtained for the gene HvOS2 var. ‘Barberousse’ and var. ‘Hispanic’. B) Polymorphisms found for HvOS2 CDS sequences. C-F) Alignments of HvOS2 sequences - exon 1 (C), exons 2–5 (D), CDS (E), predicted protein (F). G-H) Predicted VRN1 regulatory sites in HvOS2 exon 1 (G) and exons 2–5 (H), in var. ‘Barberousse’ and var. ‘Hispanic’. (XLSX 161 kb) [file 12870_2019_1727_MOESM4_ESM.xlsx]

## Sheet: S8a_SequenceInfo
Supplementary Table S8a. Information of the sequences obtained for the gene HvOS2 var. 'Barberousse' and var. 'Hispanic'.
a) Exon1	Barberousse	Hispanic
Total seq	1449	1459
5' UTR (U)
Start	1	1
End	457	480
Total	457	480
Exon 1 (E1)
Start	458	481
End	642	665
Total	185	185
Intron 1 (I1)
Start	643	666
End	1449	1459
Total	807	794
b) Exon 2-5
Total seq	2401	2418
Intron 1 (I1)
Start	1	1
End	35	35
Total	35	35
Exon 2 (E2)
Start	36	36
End	117	117
Total	81	81
Intron 2 (I2)
Start	118	118
End	523	526
Total	405	408
Exon 3 (E3)
Start	524	527
End	573	576
Total	50	50
Intron 3 (I3)
Start	574	577
End	656	659
Total	83	82
Exon 4 (E4)
Start	657	660
End	753	756
Total	96	96
Intron 4 (I4)
Start	754	757
End	1698	1701
Total	944	944
Exon 5 (E5)
Start	1699	1702
End	1764	1767
Total	65	65
3'UTR (D)
Start	1764	1768
End	2401	2418
Total	638	651
The following SNPs correspond to HvOS2 gene in Barley iSelect SNP Array (Bayer et al., 2017). Information obtained from BarleyMap (Cantalapiedra et al., 2015)
Bayer et al. 2017 Development and Evaluation of a Barley 50k iSelect SNP Array Frontiers in Plant Science. 8:1792. doi:10.3389/fpls.2017.01792
Cantalapiedra CP, Boudiar R, Casas AM, Igartua E, Contreras-Moreira B. BARLEYMAP: physical and genetic mapping of nucleotide sequences and annotation of surrounding loci in barley. Mol Breeding (2015) 35:13 DOI 10.1007/s11032-015-0253-1
Marker	chr	start	end	strand	other
					alignments
HORVU3Hr1G095240	chr3H	649184868	649225633	+	No
JHI-Hv50k-2016-208039	chr3H	649223499	649223500	+	No
JHI-Hv50k-2016-208043	chr3H	649224223	649224224	+	No
JHI-Hv50k-2016-208049	chr3H	649225193	649225194	+	No

## Sheet: S8b_Polymorphism_OS2
Supplementary Table S8b. Polymorphisms found for HvOS2 CDS sequences.
Pos from start seqa	Pos from ATGa	Site	Barberousse	Hispanic	Morex	Igri	Haruna Nijo	Barke	Bowman	Zangqing320	Modifier	Aminoacid b
					HORVU3Hr1G095240.6	HM130526	AK370352	contig 402674	contig 277256,135167	Dai et al. (2018)
475	18	E1	G	G	G	C	G	G	G	G	MET SITE (Sharma 2017)	6	Arg
478	21	E1	T	T	T	G	T	T	T	T	Synonymous	7	Val
532	75	E1	C	C	C	C	T	C	T	C	Synonymous	25	Arg
556	99	E1	G	C	G	C	G	G	G	C	Synonymous	33	Ala
565	108	E1	GT	GT	GT	GT	CG	GT	CG	GT	Synonymous	36	Leu
568	111	E1	G	G	G	G	C	G	C	G	missense variant	37	Ser/Ala
593	136	E1	C	T	C	C	C	C	C	C	Synonymous	45.3333	Leu
45	14	E2	C	T	C	C	T	C	C	C	missense variant	66.3333	Ile/Thr
52	21	E2	C	C	C	C	T	C	C	C	Synonymous	68.6667	Asx
62	31	E2	GC	GC	GC	GC	AG	GC	GC	GC	missense variant	72	Ala/Arg
70	39	E2	A	A	A	A	C	A	A	A	Synonymous	74.6667	Ala
81	50	E2	AGGAT	AGGAT	AGGAT	AGGAT	CTAGC	AGGAT	AGGAT	AGGAT	missense variant	78.3333	Lys/Thr; Asp/Ser
90	59	E2	G	G	G	G	A	G	G	G	missense variant	81.3333	Ser/Asx
93	62	E2	A	A	A	A	G	A	A	A	missense variant	82.3333	Glu/Gly
98	67	E2	GG	GG	GG	GG	AA	GG	GG	GG	missense variant	84	Gly/Asx
101	70	E2	GC	GC	GC	GC	TT	GC	GC	GC	missense variant	85	Ala/Leu
108	77	E2	A	A	A	A	G	A	A	A	missense variant	87.3333	Asn/Ser
556	525	E2	A	A	A	A	G	A	A	A	missense variant	101	Lys/Glu
561	530	E2	T	T	T	T	G	T	T	T	missense variant	102	Asp/Glu
564	533	E2	TA	TA	TA	TA	CG	TA	TA	TA	missense variant	104	Thr/Ala
683	652	E4	A	A	A	A	T	A	A	A	Synonymous	117	Ala
689	658	E4	T	T	T	T	C	T	T	T	missense variant	119	Glu/Lys
693	662	E4	G	G	G	G	A	G	G	G	Synonymous	120	Leu
695	664	E4	A	A	A	A	G	A	A	A	missense variant	121	Val/Glu
698	667	E4	G	G	G	G	A	G	G	G	missense variant	122	Lys/Glu
700	669	E4	T	T	T	T	A	T	T	T	Synonymous	123	Leu
716	685	E4	AT	AT	AT	AT	CC	AT	AT	AT	Synonymous	128	Thr
734	703	E4	A	A	A	A	G	A	A	A	missense variant	132	Glu/Arg
738	707	E4	G	G	G	G	T	G	G	G	missense variant	133	Glu/Asn
1700	1669	E5	A	A	A	A	G	A	A	A	missense variant	139	Ile/Met
1711	1680	E5	G	G	G	G	A	G	G	G	missense variant	143	Arg/Gln
1725	1694	E5	GG	GG	GG	GG	AA	GG	GG	GG	missense variant	148	Gly/Ser
1739	1708	E5	T	G	T	G	G	T	T	T	missense variant	150	Ser/Ile
1745	1714	E5	T	C	T	C	C	T	T	T	Synonymous	152	Ser
1753	1722	E5	GAAGGTTTTGA	GAAGGTTTTGA	GAAGGTTTTGA	GAAGGTTTTGA	ATGGCCTTAGGGGTCAGGAGGGAG	GAAGGTTTTGA	GAAGGTTTTGA	GAAGGTTTTGA	missense variant	162	*/RGQEGGRT*
	a	Position respect 'Barberousse'
	b	Position respect 'Morex'. Red colour represent aminoacid changes between 'Barberousse' and 'Hispanic'

## Sheet: S8c_GeneSeqAlignment_E1
Supplementary Table S8c. Alignments of HvOS2 gene partial sequences, corresponding to 'Barberousse' and 'Hispanic' exon 1.
Domain: Data	+chr3H:649768811-649770282	1	2	3	4	5	6	7	8	9	10	11	12	13	14	15	16	17	18	19	20	21	22	23	24	25	26	27	28	29	30	31	32	33	34	35	36	37	38	39	40	41	42	43	44	45	46	47	48
Barberousse HvOS2 E1		G	G	C	C	G	C	G	C	G	C	C	T	C	G	G	C	T	G	C	G	C	G	T	C	C	C	T	G	T	T	T	A	T	T	T	G	A	A	A	A	A	G	G	C	C	G	G	T
Zangqing320		.	.	.	.	.	.	.	.	.	.	.	.	.	.	.	.	.	.	.	.	.	.	.	.	.	.	.	.	.	.	.	.	.	.	.	.	.	.	.	.	.	.	.	.	.	.	.	.
Hispanic HvOS E1		.	.	.	.	.	.	.	.	.	.	.	.	.	.	.	.	.	.	.	.	.	.	.	.	.	.	.	.	.	.	.	G	.	.	.	.	.	.	.	.	-	.	.	.	.	.	C	.
Morex HORVU3Hr1G095240.6		.	.	.	.	.	.	.	.	.	.	.	.	.	.	.	.	.	.	.	.	.	.	.	.	.	.	.	.	.	.	.	.	.	.	.	.	.	.	.	.	.	.	.	.	.	.	.	.
Barke contig 402674		-	-	-	-	-	-	-	-	-	-	-	-	-	-	-	-	-	-	-	-	-	-	-	-	-	-	-	-	-	-	-	-	-	-	-	-	-	-	-	-	-	-	-	-	-	-	-	-
Bowman contig 277256		-	-	-	-	-	-	-	-	-	-	-	-	-	-	-	-	-	-	-	-	-	-	-	-	-	-	-	-	-	-	-	-	-	-	-	-	-	-	-	-	-	-	-	-	-	-	-	-
Igri HM130526.1		-	-	-	-	-	-	-	-	-	-	-	-	-	-	-	-	-	-	-	-	-	-	-	-	-	-	-	-	-	-	-	-	-	-	-	-	-	-	-	-	-	-	-	-	-	-	-	-
Haruna Nijo AK370352.1		-	-	-	-	-	-	-	-	-	-	-	-	-	-	-	-	-	-	-	-	-	-	-	-	-	-	-	-	-	-	-	-	-	-	-	-	-	-	-	-	-	-	-	-	-	-	-	-
Bowman contig 135167		-	-	-	-	-	-	-	-	-	-	-	-	-	-	-	-	-	-	-	-	-	-	-	-	-	-	-	-	-	-	-	-	-	-	-	-	-	-	-	-	-	-	-	-	-	-	-	-
Barberousse HvOS E1		T	G	C	A	T	T	C	T	C	T	G	G	G	T	C	G	C	C	G	T	C	G	A	C	T	C	C	A	C	G	T	T	T	T	A	T	C	T	G	C	T	G	C	T	G	C	A	C
Zangqing320		.	.	.	.	.	.	.	.	.	.	.	.	.	.	.	.	.	.	.	.	.	.	.	.	.	.	.	.	.	.	.	.	.	.	.	.	.	.	.	.	.	.	.	.	.	.	.	.
Hispanic HvOS E1		.	.	.	.	.	.	.	.	.	.	.	.	.	.	.	.	.	.	.	.	.	.	.	.	.	.	.	.	.	.	.	.	.	.	.	.	.	.	.	.	.	.	.	.	.	G	.	.
Morex HORVU3Hr1G095240.6		.	.	.	.	.	.	.	.	.	.	.	.	.	.	.	.	.	.	.	.	.	.	.	.	.	.	.	.	.	.	.	.	.	.	.	.	.	.	.	.	.	.	.	.	.	.	.	.
Barke contig 402674		-	-	-	-	-	-	-	-	-	-	-	-	-	-	-	-	-	-	-	-	-	-	-	-	-	-	-	-	-	-	-	-	-	-	-	-	-	-	-	-	-	-	-	-	-	-	-	-
Bowman contig 277256		-	-	-	-	-	-	-	-	-	-	-	-	-	-	-	-	-	-	-	-	-	-	-	-	-	-	-	-	-	-	-	-	-	-	-	-	-	-	-	-	-	-	-	-	-	-	-	-
Igri HM130526.1		-	-	-	-	-	-	-	-	-	-	-	-	-	-	-	-	-	-	-	-	-	-	-	-	-	-	-	-	-	-	-	-	-	-	-	-	-	-	-	-	-	-	-	-	-	-	-	-
Haruna Nijo AK370352.1		-	-	-	-	-	-	-	-	-	-	.	T	.	.	.	.	.	.	.	.	.	.	.	.	.	.	A	.	.	.	.	.	.	.	.	.	.	.	.	.	.	.	.	.	.	G	.	.
Bowman contig 135167		.	.	.	.	.	.	.	.	.	.	C	.	.	.	.	.	.	.	.	.	.	.	.	.	.	.	A	.	.	.	.	.	.	.	.	.	.	.	.	.	.	.	.	.	.	G	.	.
Barberousse HvOS E1		A	C	T	A	G	C	A	G	T	A	A	G	A	A	C	T	A	A	G	A	A	G	A	G	A	G	C	T	T	G	C	C	C	A	G	C	G	G	A	A	G	A	A	A	C	C	G	A
Zangqing320		.	.	.	.	C	.	.	.	.	.	.	.	.	.	.	.	.	.	.	.	.	.	.	.	.	.	.	.	.	.	.	.	.	.	.	.	.	.	.	.	.	.	.	.	.	.	.	.
Hispanic HvOS E1		.	.	.	.	.	.	.	.	.	.	.	.	.	.	.	.	.	.	.	.	.	.	.	.	.	.	.	.	.	.	.	.	.	.	.	.	.	.	.	.	.	.	.	.	.	.	.	.
Morex HORVU3Hr1G095240.6		.	.	.	.	.	.	.	.	.	.	.	.	.	.	.	.	.	.	.	.	.	.	.	.	.	.	.	.	.	.	.	.	.	.	.	.	.	.	.	.	.	.	.	.	.	.	.	.
Barke contig 402674		-	-	-	-	-	-	-	-	-	-	-	-	-	-	-	-	-	-	-	-	-	-	-	-	-	-	-	-	-	-	-	-	-	-	-	-	-	-	-	-	-	-	-	-	-	-	-	-
Bowman contig 277256		-	-	-	-	-	-	-	-	-	-	-	-	-	-	-	-	-	-	-	-	-	-	-	-	-	-	-	-	-	-	-	-	-	-	-	-	-	-	-	-	-	-	-	-	-	-	-	-
Igri HM130526.1		G	.	G	T	C	G	.	C	.	.	.	.	.	.	.	.	.	.	.	.	.	.	.	.	.	.	.	.	.	.	.	.	.	.	.	.	.	.	.	.	.	.	.	.	.	.	.	.
Haruna Nijo AK370352.1		.	.	.	.	.	.	.	.	C	.	.	.	-	-	-	.	.	.	.	.	.	.	.	.	.	.	.	.	.	.	.	.	.	.	.	.	.	.	.	.	.	.	.	.	.	.	.	.
Bowman contig 135167		.	.	.	.	.	.	.	.	C	.	.	.	-	-	-	.	.	.	.	.	.	.	.	.	.	.	.	.	.	.	.	.	.	.	.	.	.	.	.	.	.	.	.	.	.	.	.	.
Barberousse HvOS E1		G	T	G	A	T	C	C	G	T	C	A	G	C	C	-	-	-	-	-	-	-	-	-	-	-	-	-	-	-	-	-	-	-	-	C	A	C	C	C	G	C	C	C	C	T	C	T	C
Zangqing320		.	.	.	.	.	.	.	.	.	.	.	.	.	.	-	-	-	-	-	-	-	-	-	-	-	-	-	-	-	-	-	-	-	-	.	.	.	.	.	.	.	.	.	.	.	.	.	.
Hispanic HvOS E1		.	.	.	.	.	.	.	.	.	.	.	.	.	.	T	G	A	T	G	G	G	C	C	C	T	G	C	G	T	C	A	G	C	C	.	.	.	.	.	.	.	.	.	.	.	.	.	.
Morex HORVU3Hr1G095240.6		.	.	.	.	.	.	.	.	.	.	.	.	.	.	-	-	-	-	-	-	-	-	-	-	-	-	-	-	-	-	-	-	-	-	.	.	.	.	.	.	.	.	.	.	.	.	.	.
Barke contig 402674		-	-	-	-	-	-	-	-	-	-	-	-	-	-	-	-	-	-	-	-	-	-	-	-	-	-	-	-	-	-	-	-	-	-	-	-	-	-	-	-	-	-	-	-	-	-	-	-
Bowman contig 277256		-	-	-	-	-	-	-	-	-	-	-	-	-	-	-	-	-	-	-	-	-	-	-	-	-	-	-	-	-	-	-	-	-	-	-	-	-	-	-	-	-	-	-	-	-	-	-	-
Igri HM130526.1		.	.	.	.	.	.	.	A	.	.	.	.	.	.	-	-	-	-	-	-	-	-	-	-	-	-	-	-	-	-	-	-	-	-	.	.	.	.	.	.	.	.	.	.	.	.	.	.
Haruna Nijo AK370352.1		.	.	.	.	.	.	.	.	.	.	.	.	.	.	T	G	A	T	G	G	G	C	C	C	T	G	C	G	T	C	A	G	C	C	.	.	.	.	.	.	.	.	.	.	.	.	.	.
Bowman contig 135167		.	.	.	.	.	.	.	.	.	.	.	.	.	.	T	G	A	T	G	G	G	C	C	C	T	G	C	G	T	C	A	G	C	C	.	.	.	.	.	.	.	.	.	.	.	.	.	.
Barberousse HvOS E1		C	T	T	C	C	A	A	C	G	A	C	C	G	A	A	A	A	A	A	G	G	A	G	A	A	A	G	A	G	A	C	G	A	G	C	G	A	C	G	G	C	C	G	G	A	G	G	A
Zangqing320		.	.	.	.	.	.	.	.	.	.	.	.	.	.	.	.	.	.	.	.	.	.	.	.	.	.	.	.	.	.	.	.	.	.	.	.	G	.	A	.	.	.	.	.	.	.	.	.
Hispanic HvOS E1		.	.	.	.	.	.	.	.	.	.	.	.	.	.	.	.	.	.	.	.	.	.	.	.	.	.	.	.	.	.	.	.	.	.	.	.	.	.	.	.	.	.	.	.	.	.	.	.
Morex HORVU3Hr1G095240.6		.	.	.	.	.	.	.	.	.	.	.	.	.	.	.	.	.	.	.	.	.	.	.	.	.	.	.	.	.	.	.	.	.	.	.	.	.	.	.	.	.	.	.	.	.	.	.	.
Barke contig 402674		-	-	-	-	-	-	-	-	-	-	-	-	-	-	-	-	-	-	-	-	-	-	-	-	-	-	-	-	-	-	-	-	-	-	-	-	-	-	-	-	-	-	-	-	-	-	-	-
Bowman contig 277256		-	-	-	-	-	-	-	-	-	-	-	-	-	-	-	-	.	.	.	.	A	G	A	C	G	.	.	C	.	.	.	.	G	C	.	.	G	A	.	.	A	-	.	A	.	.	A	.
Igri HM130526.1		.	.	.	.	.	.	.	.	.	.	.	.	.	.	.	.	.	.	.	.	.	.	.	.	.	.	.	.	.	.	.	.	.	.	.	.	.	.	.	.	.	.	.	.	.	.	.	.
Haruna Nijo AK370352.1		.	.	.	.	.	.	.	.	.	.	.	.	.	.	.	.	.	.	.	.	.	.	.	.	.	.	.	.	.	.	.	.	.	.	.	.	.	.	.	.	.	.	.	.	.	.	.	.
Bowman contig 135167		.	.	.	.	.	.	.	.	.	.	.	.	.	.	.	.	.	.	.	.	.	.	.	.	.	.	.	.	.	.	.	.	.	.	.	.	.	.	.	.	.	.	.	.	.	.	.	.
Barberousse HvOS E1		G	T	T	G	A	G	C	T	G	C	G	G	C	G	G	A	T	C	G	A	G	G	A	C	C	G	G	A	C	G	A	G	C	C	G	G	C	A	G	G	T	G	C	G	C	T	T	C
Zangqing320		.	.	.	.	.	.	.	.	.	.	.	.	.	.	.	.	.	.	.	.	.	.	.	.	.	.	.	.	.	.	.	.	.	.	.	.	.	.	.	.	.	.	.	.	.	.	.	.
Hispanic HvOS E1		.	.	.	.	.	.	.	.	.	.	.	.	.	.	.	.	.	.	.	.	.	.	.	.	.	.	.	.	.	.	.	.	.	.	.	.	.	.	.	.	.	.	.	.	.	.	.	.
Morex HORVU3Hr1G095240.6		.	.	.	.	.	.	.	.	.	.	.	.	.	.	.	.	.	.	.	.	.	.	.	.	.	.	.	.	.	.	.	.	.	.	.	.	.	.	.	.	.	.	.	.	.	.	.	.
Barke contig 402674		.	.	.	.	.	.	.	.	.	.	.	.	.	.	.	.	.	.	.	.	.	.	.	.	.	.	.	.	.	.	.	.	.	.	.	.	.	.	.	.	.	.	.	.	.	.	.	.
Bowman contig 277256		.	.	.	.	.	.	.	.	.	.	.	.	.	.	.	.	.	.	.	.	.	.	.	.	.	.	.	.	.	.	.	.	.	.	.	.	.	.	.	.	.	.	.	.	.	.	.	.
Igri HM130526.1		.	.	G	.	.	.	.	.	.	.	.	.	.	.	.	.	.	.	.	.	.	.	.	.	.	.	.	.	.	.	.	.	.	.	.	.	.	.	.	.	.	.	.	.	.	.	.	.
Haruna Nijo AK370352.1		.	.	.	.	.	.	.	.	.	.	.	.	.	.	.	.	.	.	.	.	.	.	.	.	.	.	.	.	.	.	.	.	.	.	.	.	.	.	.	.	.	.	.	.	.	.	.	.
Bowman contig 135167		.	.	.	.	.	.	.	.	.	.	.	.	.	.	.	.	.	.	.	.	.	.	.	.	.	.	.	.	.	.	.	.	.	.	.	.	.	.	.	.	.	.	.	.	.	.	.	.
Barberousse HvOS E1		G	C	G	A	C	G	C	C	G	A	G	G	T	C	G	C	G	C	T	G	C	T	C	G	T	C	T	T	C	T	C	C	C	C	C	G	C	C	G	G	C	A	G	G	C	T	C	T
Zangqing320		.	.	.	.	.	.	.	.	.	.	.	.	.	.	.	.	.	.	.	.	.	.	.	.	.	.	.	.	.	.	.	.	.	.	.	.	.	.	.	.	.	.	.	.	.	.	.	.
Hispanic HvOS E1		.	.	.	.	.	.	.	.	.	.	.	.	.	.	.	.	.	T	.	.	.	.	.	.	.	.	.	.	.	.	.	.	.	.	.	.	.	.	.	.	.	.	.	.	.	.	.	.
Morex HORVU3Hr1G095240.6		.	.	.	.	.	.	.	.	.	.	.	.	.	.	.	.	.	.	.	.	.	.	.	.	.	.	.	.	.	.	.	.	.	.	.	.	.	.	.	.	.	.	.	.	.	.	.	.
Barke contig 402674		.	.	.	.	.	.	.	.	.	.	.	.	.	.	.	.	.	.	.	.	.	.	.	.	.	.	.	.	.	.	.	.	.	.	.	.	.	.	.	.	.	.	.	.	.	.	.	.
Bowman contig 277256		.	.	.	.	.	.	.	.	.	.	.	.	.	.	.	.	.	.	.	.	.	.	.	.	.	.	.	.	.	.	.	.	.	.	.	.	.	.	.	.	.	.	.	.	.	.	.	.
Igri HM130526.1		.	.	.	.	.	.	.	.	.	.	.	.	.	.	.	.	.	.	.	.	.	.	.	.	.	.	.	.	.	.	.	.	.	.	.	.	.	.	.	.	.	.	.	.	.	.	.	.
Haruna Nijo AK370352.1		.	.	.	.	.	.	.	.	.	.	.	.	.	.	.	.	.	.	.	.	.	.	.	.	.	.	.	.	.	.	.	.	.	.	.	.	.	.	.	.	.	.	.	.	.	.	.	.
Bowman contig 135167		.	.	.	.	.	.	.	.	.	.	.	.	.	.	.	.	.	.	.	.	.	.	.	.	.	.	.	.	.	.	.	.	.	.	.	.	.	.	.	.	.	.	.	.	.	.	.	.
Barberousse HvOS E1		-	-	-	-	-	-	-	-	-	-	-	-	-	-	-	A	A	C	C	C	C	C	C	G	C	A	C	T	C	T	G	T	T	T	A	C	C	C	G	C	T	C	C	A	G	T	T	A
Zangqing320		T	G	C	T	C	T	C	C	C	C	T	C	G	C	C	.	.	.	.	.	.	.	.	.	.	.	.	.	.	.	.	.	.	.	.	.	.	.	.	.	.	.	.	.	.	.	.	.
Hispanic HvOS E1		-	-	-	-	-	-	-	-	-	-	-	-	-	-	-	.	C	.	.	G	.	.	.	.	.	.	.	.	.	.	.	A	.	.	.	.	.	T	.	.	.	.	.	.	.	.	.	.
Morex HORVU3Hr1G095240.6		-	-	-	-	-	-	-	-	-	-	-	-	-	-	-	.	.	.	.	.	.	.	.	.	.	.	.	.	.	.	.	.	.	.	.	.	.	.	.	.	.	.	.	.	.	.	.	.
Barke contig 402674		-	-	-	-	-	-	-	-	-	-	-	-	-	-	-	G	.	.	.	.	.	A	.	.	.	.	.	.	.	.	.	C	.	.	.	.	.	T	.	.	.	.	G	.	A	.	.	-
Bowman contig 277256		-	-	-	-	-	-	-	-	-	-	-	-	-	-	-	G	.	.	.	.	.	A	.	.	.	.	.	.	.	.	.	C	.	.	.	.	.	T	.	.	.	.	.	.	.	.	.	.
Igri HM130526.1		-	-	-	-	-	-	-	-	-	-	-	-	-	-	-	-	-	-	-	-	-	-	-	-	-	-	-	-	-	-	-	-	-	-	-	-	-	-	-	-	-	-	-	-	-	-	-	-
Haruna Nijo AK370352.1		-	-	-	-	-	-	-	-	-	-	-	-	-	-	-	-	-	-	-	-	-	-	-	-	-	-	-	-	-	-	-	-	-	-	-	-	-	-	-	-	-	-	-	-	-	-	-	-
Bowman contig 135167		-	-	-	-	-	-	-	-	-	-	-	-	-	-	-	G	.	.	.	.	.	A	.	.	.	.	.	.	.	.	.	C	.	.	.	.	.	T	.	.	.	.	G	.	A	.	.	C
Barberousse HvOS E1		C	C	A	G	G	A	A	T	T	A	G	G	A	T	T	G	C	T	A	G	A	T	T	C	G	C	T	C	C	G	A	T	T	C	A	A	T	G	T	T	T	G	A	A	T	T	A	T
Zangqing320		.	.	.	.	.	.	.	.	.	.	.	.	.	.	.	.	.	.	.	.	.	.	.	.	.	.	.	.	.	.	.	.	.	.	.	.	.	.	.	.	.	.	.	.	.	.	.	.
Hispanic HvOS E1		.	.	.	.	.	.	.	.	.	.	.	.	.	.	.	.	.	.	.	.	.	.	.	.	.	.	.	.	.	.	.	.	.	.	.	.	.	.	.	.	.	.	.	.	.	.	C	.
Morex HORVU3Hr1G095240.6		.	.	.	.	.	.	.	.	.	.	.	.	.	.	.	.	.	.	.	.	.	.	.	.	.	.	.	.	.	.	.	.	.	.	.	.	.	.	.	.	.	.	.	.	.	.	.	.
Barke contig 402674		T	.	G	C	C	C	.	A	.	G	A	T	T	A	G	.	A	.	G	.	C	.	C	G	A	T	.	T	G	C	T	C	C	G	.	T	.	-	-	-	-	-	-	-	-	-	-	-
Bowman contig 277256		-	-	-	-	-	-	-	-	-	-	-	-	-	-	-	-	-	-	-	-	-	-	-	-	-	-	-	-	-	-	-	-	-	-	-	-	-	-	-	-	-	-	-	-	-	-	-	-
Igri HM130526.1		-	-	-	-	-	-	-	-	-	-	-	-	-	-	-	-	-	-	-	-	-	-	-	-	-	-	-	-	-	-	-	-	-	-	-	-	-	-	-	-	-	-	-	-	-	-	-	-
Haruna Nijo AK370352.1		-	-	-	-	-	-	-	-	-	-	-	-	-	-	-	-	-	-	-	-	-	-	-	-	-	-	-	-	-	-	-	-	-	-	-	-	-	-	-	-	-	-	-	-	-	-	-	-
Bowman contig 135167		-	-	-	-	-	G	.	.	.	.	.	.	.	.	G	.	.	.	C	.	.	.	.	T	.	.	.	.	.	.	.	.	.	-	-	-	-	-	-	-	-	-	-	-	-	-	-	-
Barberousse HvOS E1		G	C	G	C	G	C	C	T	A	C	C	A	T	T	G	C	A	C	G	A	A	C	C	T	G	C	T	T	A	T	T	A	T	T	G	T	C	A	C	G	G	C	C	A	A	C	T	T
Zangqing320		.	.	.	.	.	A	.	.	.	.	.	.	.	.	.	.	.	.	.	.	.	.	.	.	.	.	.	.	.	.	.	.	.	.	.	.	.	.	.	.	.	.	.	.	.	T	.	.
Hispanic HvOS E1		.	.	.	.	.	.	.	.	.	.	.	.	.	.	.	.	.	.	.	.	.	.	.	.	.	.	.	.	.	.	.	.	.	.	.	.	.	.	.	.	.	.	.	.	.	.	.	.
Morex HORVU3Hr1G095240.6		.	.	.	.	.	.	.	.	.	.	.	.	.	.	.	.	.	.	.	.	.	.	.	.	.	.	.	.	.	.	.	.	.	.	.	.	.	.	.	.	.	.	.	.	.	.	.	.
Barke contig 402674		-	-	-	-	-	-	-	-	-	-	-	-	-	-	-	-	-	-	-	-	-	-	-	-	-	-	-	-	-	-	-	-	-	-	-	-	-	-	-	-	-	-	-	-	-	-	-	-
Bowman contig 277256		-	-	-	-	-	-	-	-	-	-	-	-	-	-	-	-	-	-	-	-	-	-	-	-	-	-	-	-	-	-	-	-	-	-	-	-	-	-	-	-	-	-	-	-	-	-	-	-
Igri HM130526.1		-	-	-	-	-	-	-	-	-	-	-	-	-	-	-	-	-	-	-	-	-	-	-	-	-	-	-	-	-	-	-	-	-	-	-	-	-	-	-	-	-	-	-	-	-	-	-	-
Haruna Nijo AK370352.1		-	-	-	-	-	-	-	-	-	-	-	-	-	-	-	-	-	-	-	-	-	-	-	-	-	-	-	-	-	-	-	-	-	-	-	-	-	-	-	-	-	-	-	-	-	-	-	-
Bowman contig 135167		-	-	-	-	-	-	-	-	-	-	-	-	-	-	-	-	-	-	-	-	-	-	-	-	-	-	-	-	-	-	-	-	-	-	-	-	-	-	-	-	-	-	-	-	-	-	-	-
Barberousse HvOS E1		T	T	T	T	G	C	T	T	C	G	T	T	C	G	G	G	A	G	A	A	A	A	C	T	A	A	G	T	G	C	G	G	T	C	T	T	G	T	A	C	T	C	A	C	T	G	C	T
Zangqing320		.	.	.	.	.	.	.	.	.	.	.	.	.	.	.	.	.	.	.	.	.	.	.	.	.	.	.	.	.	.	.	.	.	.	.	.	.	.	.	.	.	.	.	.	.	.	.	.
Hispanic HvOS E1		.	.	.	.	.	.	.	.	.	.	.	.	.	.	.	.	.	.	.	.	.	.	.	.	.	.	.	.	.	.	.	.	.	.	.	.	.	.	.	.	.	.	.	.	.	.	.	.
Morex HORVU3Hr1G095240.6		.	.	.	.	.	.	.	.	.	.	.	.	.	.	.	.	.	.	.	.	.	.	.	.	.	.	.	.	.	.	.	.	.	.	.	.	.	.	.	.	.	.	.	.	.	.	.	.
Barke contig 402674		-	-	-	-	-	-	-	-	-	-	-	-	-	-	-	-	-	-	-	-	-	-	-	-	-	-	-	-	-	-	-	-	-	-	-	-	-	-	-	-	-	-	-	-	-	-	-	-
Bowman contig 277256		-	-	-	-	-	-	-	-	-	-	-	-	-	-	-	-	-	-	-	-	-	-	-	-	-	-	-	-	-	-	-	-	-	-	-	-	-	-	-	-	-	-	-	-	-	-	-	-
Igri HM130526.1		-	-	-	-	-	-	-	-	-	-	-	-	-	-	-	-	-	-	-	-	-	-	-	-	-	-	-	-	-	-	-	-	-	-	-	-	-	-	-	-	-	-	-	-	-	-	-	-
Haruna Nijo AK370352.1		-	-	-	-	-	-	-	-	-	-	-	-	-	-	-	-	-	-	-	-	-	-	-	-	-	-	-	-	-	-	-	-	-	-	-	-	-	-	-	-	-	-	-	-	-	-	-	-
Bowman contig 135167		-	-	-	-	-	-	-	-	-	-	-	-	-	-	-	-	-	-	-	-	-	-	-	-	-	-	-	-	-	-	-	-	-	-	-	-	-	-	-	-	-	-	-	-	-	-	-	-
Barberousse HvOS E1		G	A	C	A	G	C	A	A	G	G	A	C	G	C	T	T	G	A	G	C	C	C	G	T	T	G	G	C	T	T	T	C	G	C	A	T	A	G	G	G	G	A	C	A	G	T	A	A
Zangqing320		.	.	.	.	.	.	.	.	.	.	.	.	.	.	.	.	.	.	.	.	.	.	.	.	.	.	.	.	.	.	.	.	.	.	.	.	.	.	.	.	.	.	.	.	.	.	.	.
Hispanic HvOS E1		.	.	.	.	.	.	.	.	.	.	.	.	.	.	.	.	.	.	.	.	.	.	.	.	.	.	.	.	.	.	.	.	.	.	.	.	.	.	.	.	.	.	.	.	.	.	.	.
Morex HORVU3Hr1G095240.6		.	.	.	.	.	.	.	.	.	.	.	.	.	.	.	.	.	.	.	.	.	.	.	.	.	.	.	.	.	.	.	.	.	.	.	.	.	.	.	.	.	.	.	.	.	.	.	.
Barke contig 402674		-	-	-	-	-	-	-	-	-	-	-	-	-	-	-	-	-	-	-	-	-	-	-	-	-	-	-	-	-	-	-	-	-	-	-	-	-	-	-	-	-	-	-	-	-	-	-	-
Bowman contig 277256		-	-	-	-	-	-	-	-	-	-	-	-	-	-	-	-	-	-	-	-	-	-	-	-	-	-	-	-	-	-	-	-	-	-	-	-	-	-	-	-	-	-	-	-	-	-	-	-
Igri HM130526.1		-	-	-	-	-	-	-	-	-	-	-	-	-	-	-	-	-	-	-	-	-	-	-	-	-	-	-	-	-	-	-	-	-	-	-	-	-	-	-	-	-	-	-	-	-	-	-	-
Haruna Nijo AK370352.1		-	-	-	-	-	-	-	-	-	-	-	-	-	-	-	-	-	-	-	-	-	-	-	-	-	-	-	-	-	-	-	-	-	-	-	-	-	-	-	-	-	-	-	-	-	-	-	-
Bowman contig 135167		-	-	-	-	-	-	-	-	-	-	-	-	-	-	-	-	-	-	-	-	-	-	-	-	-	-	-	-	-	-	-	-	-	-	-	-	-	-	-	-	-	-	-	-	-	-	-	-
Barberousse HvOS E1		A	C	G	T	G	T	T	T	A	G	T	T	G	A	G	T	T	G	T	G	G	A	T	T	T	T	G	T	G	A	G	A	A	A	G	A	T	G	C	G	G	T	G	A	G	G	T	A
Zangqing320		.	.	.	.	.	.	.	.	.	.	.	.	.	.	.	.	.	.	.	.	.	.	.	.	.	.	.	.	.	.	.	.	.	.	.	.	.	.	.	T	.	.	.	.	.	.	.	.
Hispanic HvOS E1		.	.	.	.	.	.	.	.	.	.	.	.	.	.	.	.	.	.	.	.	.	.	.	.	.	.	.	.	.	.	.	.	.	.	.	.	.	.	.	T	.	.	.	.	.	.	.	.
Morex HORVU3Hr1G095240.6		.	.	.	.	.	.	.	.	.	.	.	.	.	.	.	.	.	.	.	.	.	.	.	.	.	.	.	.	.	.	.	.	.	.	.	.	.	.	.	T	.	.	.	.	.	.	.	.
Barke contig 402674		-	-	-	-	-	-	-	-	-	-	-	-	-	-	-	-	-	-	-	-	-	-	-	-	-	-	-	-	-	-	-	-	-	-	-	-	-	-	-	-	-	-	-	-	-	-	-	-
Bowman contig 277256		-	-	-	-	-	-	-	-	-	-	-	-	-	-	-	-	-	-	-	-	-	-	-	-	-	-	-	-	-	-	-	-	-	-	-	-	-	-	-	-	-	-	-	-	-	-	-	-
Igri HM130526.1		-	-	-	-	-	-	-	-	-	-	-	-	-	-	-	-	-	-	-	-	-	-	-	-	-	-	-	-	-	-	-	-	-	-	-	-	-	-	-	-	-	-	-	-	-	-	-	-
Haruna Nijo AK370352.1		-	-	-	-	-	-	-	-	-	-	-	-	-	-	-	-	-	-	-	-	-	-	-	-	-	-	-	-	-	-	-	-	-	-	-	-	-	-	-	-	-	-	-	-	-	-	-	-
Bowman contig 135167		-	-	-	-	-	-	-	-	-	-	-	-	-	-	-	-	-	-	-	-	-	-	-	-	-	-	-	-	-	-	-	-	-	-	-	-	-	-	-	-	-	-	-	-	-	-	-	-
Barberousse HvOS E1		T	G	A	T	T	A	C	C	T	T	T	G	G	C	C	T	C	T	G	C	A	T	C	T	A	C	T	G	A	T	G	C	A	C	T	T	T	T	A	C	T	A	C	A	T	T	A	T
Zangqing320		.	.	.	.	.	.	.	.	.	.	.	.	.	.	.	.	.	.	.	.	.	.	.	.	.	.	.	.	.	.	.	.	.	.	.	.	.	.	.	.	.	.	.	.	.	.	.	.
Hispanic HvOS E1		G	.	.	.	.	.	.	.	.	.	.	.	.	.	.	.	.	C	.	.	G	.	.	.	.	.	.	.	.	.	.	.	.	.	.	.	.	.	.	.	.	.	.	.	.	.	.	.
Morex HORVU3Hr1G095240.6		.	.	.	.	.	.	.	.	.	.	.	.	.	.	.	.	.	.	.	.	.	.	.	.	.	.	.	.	.	.	.	.	.	.	.	.	.	.	.	.	.	.	.	.	.	.	.	.
Barke contig 402674		-	-	-	-	-	-	-	-	-	-	-	-	-	-	-	-	-	-	-	-	-	-	-	-	-	-	-	-	-	-	-	-	-	-	-	-	-	-	-	-	-	-	-	-	-	-	-	-
Bowman contig 277256		-	-	-	-	-	-	-	-	-	-	-	-	-	-	-	-	-	-	-	-	-	-	-	-	-	-	-	-	-	-	-	-	-	-	-	-	-	-	-	-	-	-	-	-	-	-	-	-
Igri HM130526.1		-	-	-	-	-	-	-	-	-	-	-	-	-	-	-	-	-	-	-	-	-	-	-	-	-	-	-	-	-	-	-	-	-	-	-	-	-	-	-	-	-	-	-	-	-	-	-	-
Haruna Nijo AK370352.1		-	-	-	-	-	-	-	-	-	-	-	-	-	-	-	-	-	-	-	-	-	-	-	-	-	-	-	-	-	-	-	-	-	-	-	-	-	-	-	-	-	-	-	-	-	-	-	-
Bowman contig 135167		-	-	-	-	-	-	-	-	-	-	-	-	-	-	-	-	-	-	-	-	-	-	-	-	-	-	-	-	-	-	-	-	-	-	-	-	-	-	-	-	-	-	-	-	-	-	-	-
Barberousse HvOS E1		G	T	T	C	C	T	C	C	T	A	C	A	A	G	C	T	T	G	A	T	G	G	T	G	T	G	C	T	C	T	A	A	C	G	T	C	A	C	A	T	C	A	A	C	A	T	A	T
Zangqing320		.	.	.	A	.	.	.	.	.	.	.	.	.	.	.	.	.	.	.	.	.	.	.	.	.	.	.	.	.	.	.	.	.	.	.	.	.	.	.	.	.	.	.	.	.	.	.	.
Hispanic HvOS E1		.	.	.	A	.	.	.	.	.	.	.	C	.	.	.	.	.	.	.	.	.	.	.	.	.	.	.	.	.	.	.	.	.	.	.	.	.	.	.	.	.	.	.	.	.	.	.	.
Morex HORVU3Hr1G095240.6		.	.	.	.	.	.	.	.	.	.	.	.	.	.	.	.	.	.	.	.	.	.	.	.	.	.	.	.	.	.	.	.	.	.	.	.	.	.	.	.	.	.	.	.	.	.	.	.
Barke contig 402674		-	-	-	-	-	-	-	-	-	-	-	-	-	-	-	-	-	-	-	-	-	-	-	-	-	-	-	-	-	-	-	-	-	-	-	-	-	-	-	-	-	-	-	-	-	-	-	-
Bowman contig 277256		-	-	-	-	-	-	-	-	-	-	-	-	-	-	-	-	-	-	-	-	-	-	-	-	-	-	-	-	-	-	-	-	-	-	-	-	-	-	-	-	-	-	-	-	-	-	-	-
Igri HM130526.1		-	-	-	-	-	-	-	-	-	-	-	-	-	-	-	-	-	-	-	-	-	-	-	-	-	-	-	-	-	-	-	-	-	-	-	-	-	-	-	-	-	-	-	-	-	-	-	-
Haruna Nijo AK370352.1		-	-	-	-	-	-	-	-	-	-	-	-	-	-	-	-	-	-	-	-	-	-	-	-	-	-	-	-	-	-	-	-	-	-	-	-	-	-	-	-	-	-	-	-	-	-	-	-
Bowman contig 135167		-	-	-	-	-	-	-	-	-	-	-	-	-	-	-	-	-	-	-	-	-	-	-	-	-	-	-	-	-	-	-	-	-	-	-	-	-	-	-	-	-	-	-	-	-	-	-	-
Barberousse HvOS E1		C	A	T	G	T	C	T	A	A
Zangqing320		.	.	.	.	.	.	.	.	.
Hispanic HvOS E1		.	.	.	.	.	.	.	.	.
Morex HORVU3Hr1G095240.6		.	.	.	.	.	.	.	.	.
Barke contig 402674		-	-	-	-	-	-	-	-	-
Bowman contig 277256		-	-	-	-	-	-	-	-	-
Igri HM130526.1		-	-	-	-	-	-	-	-	-
Haruna Nijo AK370352.1		-	-	-	-	-	-	-	-	-
Bowman contig 135167		-	-	-	-	-	-	-	-	-
Identical	.
Missing	?
Indel	-
Exon
Predicted VRN1-target site	Deng W., Casao M.C., Wang P., Sato K., Hayes P.M., Finnegan E.J. & Trevaskis B. (2015) Direct links between the vernalization response and other key traits of cereal crops. Nature Communications 6, 1–8.
Sequences
Barberousse	This work
Barke	IPK blast - Barke Assembly
Bowman	IPK blast - Bowman Assembly
Hispanic	This work
Igri	NCBI nucleotide, HM130526.1
Morex	Ensembl Plants - HORVU3Hr1G095240.6
Zangqing320	Dai F., Wang X., Zhang X.Q., Chen Z., Nevo E., Jin G., … Zhang G. (2018) Assembly and analysis of a qingke reference genome demonstrate its close genetic relation to modern cultivated barley. Plant Biotechnology Journal 16, 760–770.
[truncated: 52 more columns]

## Sheet: S8d_GeneSeqAlignment_E2-5
Supplementary Table S8d. Alignments of HvOS2 gene partial sequences, corresponding to 'Barberousse' and 'Hispanic' exons 2-5.
Domain: Data		1	2	3	4	5	6	7	8	9	10	11	12	13	14	15	16	17	18	19	20	21	22	23	24	25	26	27	28	29	30	31	32	33	34	35	36	37	38	39	40	41	42	43	44	45	46	47	48
Barberousse HvOS E2-5		T	T	T	T	C	T	T	A	A	T	G	T	T	A	A	T	G	T	T	A	T	C	C	A	T	T	T	A	T	T	T	T	C	A	G	C	A	T	A	G	A	A	G	G	T	A	C	A
Zangqing320		.	.	.	.	.	.	.	.	.	.	.	.	.	.	.	.	.	.	.	.	.	.	.	.	.	.	.	.	.	.	.	.	.	.	.	.	.	.	.	.	.	.	.	.	.	.	.	.
Hispanic HvOS2 E2-5		.	.	.	.	.	.	.	.	.	.	.	.	.	.	.	.	.	.	.	.	.	.	.	.	.	.	.	.	.	.	.	.	.	.	.	.	.	.	.	.	.	.	.	.	.	.	T	.
HORVU3Hr1G095240.6		.	.	.	.	.	.	.	.	.	.	.	.	.	.	.	.	.	.	.	.	.	.	.	.	.	.	.	.	.	.	.	.	.	.	.	.	.	.	.	.	.	.	.	.	.	.	.	.
barke contig 270741		.	.	.	.	.	.	.	.	.	.	.	.	.	.	.	.	.	.	.	.	.	.	.	.	.	.	.	.	.	.	.	.	.	.	.	.	.	.	.	.	.	.	.	.	.	.	.	.
bowman contig 855113		-	.	.	.	.	.	.	.	.	.	.	.	.	.	.	.	.	.	.	.	.	.	.	.	.	.	.	.	.	.	.	.	.	.	.	.	.	.	.	.	.	.	.	.	.	.	.	.
Haruna Nijo AK365046.1		-	-	-	-	-	-	-	-	-	-	-	-	-	-	.	.	.	.	G	C	.	A	.	.	.	.	.	G	.	.	.	.	.	.	.	.	.	.	.	.	.	.	.	.	.	.	.	.
																																																JHI-Hv50k-2016-208039
Barberousse HvOS E2-5		G	T	G	C	A	A	G	T	A	A	C	A	A	C	A	A	T	G	T	A	A	A	T	T	A	A	T	C	T	C	T	G	T	A	G	A	T	T	T	T	C	G	T	A	T	T	G	C
Zangqing320		.	.	.	.	.	.	.	.	.	.	.	.	.	.	.	.	.	.	.	.	.	.	.	.	.	.	.	.	.	.	.	.	.	.	.	.	.	.	.	.	.	.	.	.	.	.	.	.
Hispanic HvOS2 E2-5		.	.	.	.	.	.	.	.	.	.	.	.	.	.	.	.	.	.	.	.	.	.	.	.	.	.	.	.	.	.	.	.	.	.	.	.	.	.	.	.	.	.	.	.	.	.	.	.
HORVU3Hr1G095240.6		.	.	.	.	.	.	.	.	.	.	.	.	.	.	.	.	.	.	.	.	.	.	.	.	.	.	.	.	.	.	.	.	.	.	.	.	.	.	.	.	.	.	.	.	.	.	.	.
barke contig 270741		.	.	.	.	.	.	.	.	.	.	.	.	.	.	.	.	.	.	.	.	.	.	.	.	.	.	.	.	.	.	.	.	.	.	.	.	.	.	.	.	.	.	.	.	.	.	.	.
bowman contig 855113		.	.	.	.	.	.	.	.	.	.	.	.	.	.	.	.	.	.	.	.	.	.	.	.	.	.	.	.	.	.	.	.	.	.	.	.	.	.	.	.	.	.	.	.	.	.	.	.
Haruna Nijo AK365046.1		A	.	T	T	.	.	.	.	.	G	.	.	.	.	.	.	.	.	.	.	.	.	A	.	G	.	.	.	.	-	-	A	.	.	.	T	.	.	.	.	.	T	.	.	.	.	.	.
Barberousse HvOS E2-5		G	-	-	G	A	T	T	T	A	A	T	C	A	G	T	C	T	A	T	A	T	T	T	C	T	G	A	A	T	T	T	A	C	C	A	C	A	G	A	A	A	T	G	C	A	C	T	-
Zangqing320		.	T	G	.	.	.	.	.	.	.	.	.	.	.	.	.	.	.	.	.	.	.	.	.	.	.	.	.	.	.	.	.	.	.	.	.	.	.	.	.	.	.	.	.	.	.	.	-
Hispanic HvOS2 E2-5		.	T	G	.	.	.	.	.	.	.	.	.	.	.	.	.	.	.	.	.	.	.	.	.	.	.	.	.	.	.	.	.	.	.	.	.	.	.	.	.	.	.	.	.	.	.	.	-
HORVU3Hr1G095240.6		.	-	-	.	.	.	.	.	.	.	.	.	.	.	.	.	.	.	.	.	.	.	.	.	.	.	.	.	.	.	.	.	.	.	.	.	.	.	.	.	.	.	.	.	.	.	.	-
barke contig 270741		.	-	-	.	.	.	.	.	.	.	.	.	.	.	.	.	.	.	.	.	.	.	.	.	.	.	.	.	.	.	.	.	.	.	.	.	.	.	.	.	.	.	.	.	.	.	.	-
bowman contig 855113		.	-	-	.	.	.	.	.	.	.	.	.	.	.	.	.	.	.	.	.	.	.	.	.	.	.	.	.	.	.	.	.	.	.	.	.	.	.	.	.	.	.	.	.	.	.	.	-
Haruna Nijo AK365046.1		.	T	G	.	.	.	.	C	.	.	.	.	.	.	.	.	.	G	.	.	.	.	C	.	.	.	.	.	G	.	.	T	A	A	.	T	G	.	.	.	.	.	A	T	G	.	.	G
Barberousse HvOS E2-5		G	C	A	A	A	A	T	G	A	A	T	C	-	A	A	A	T	A	T	G	-	A	T	T	A	C	T	T	T	T	A	T	T	T	A	G	C	T	A	C	T	A	G	C	T	T	A	T
Zangqing320		.	.	.	.	.	.	.	.	.	.	.	.	-	.	.	.	.	.	.	.	-	.	.	.	.	.	.	.	.	.	.	.	.	.	.	.	.	.	.	.	.	.	.	.	.	.	.	.
Hispanic HvOS2 E2-5		.	.	.	.	.	.	.	.	.	.	.	.	-	.	.	.	.	.	.	.	-	.	.	.	.	.	.	.	.	.	.	.	.	.	.	.	.	.	.	.	.	.	.	.	.	.	.	.
HORVU3Hr1G095240.6		.	.	.	.	.	.	.	.	.	.	.	.	-	.	.	.	.	.	.	.	-	.	.	.	.	.	.	.	.	.	.	.	.	.	.	.	.	.	.	.	.	.	.	.	.	.	.	.
barke contig 270741		.	.	.	.	.	.	.	.	.	.	.	.	-	.	.	.	.	.	.	.	-	.	.	.	.	.	.	.	.	.	.	.	.	.	.	.	.	.	.	.	.	.	.	.	.	.	.	.
bowman contig 855113		.	.	.	.	.	.	.	.	.	.	.	.	-	.	.	.	.	.	.	.	-	.	.	.	.	.	.	.	.	.	.	.	.	.	.	.	.	.	.	.	.	.	.	.	.	.	.	.
Haruna Nijo AK365046.1		.	.	.	.	.	.	.	.	.	.	.	A	G	.	.	.	.	.	.	.	G	.	.	.	.	T	.	.	.	.	G	G	.	.	-	.	.	.	.	.	.	.	.	T	.	.	.	.
Barberousse HvOS E2-5		T	A	A	G	T	T	T	A	G	G	T	T	G	T	A	A	T	C	A	C	G	C	C	A	T	T	T	T	G	T	A	T	C	C	A	G	G	A	T	A	G	C	C	A	A	A	T	T
Zangqing320		.	.	.	.	.	.	.	.	.	.	.	.	.	.	.	.	.	.	.	.	.	.	.	.	.	.	.	.	.	.	.	.	.	.	.	.	.	.	.	.	.	.	.	.	.	.	.	.
Hispanic HvOS2 E2-5		.	.	.	.	.	.	.	.	.	.	.	.	.	.	.	.	.	.	.	.	A	.	.	.	.	.	.	.	.	.	.	.	.	.	.	.	.	.	.	.	.	.	.	.	.	.	.	.
HORVU3Hr1G095240.6		.	.	.	.	.	.	.	.	.	.	.	.	.	.	.	.	.	.	.	.	.	.	.	.	.	.	.	.	.	.	.	.	.	.	.	.	.	.	.	.	.	.	.	.	.	.	.	.
barke contig 270741		.	.	.	.	.	.	.	.	.	.	.	.	.	.	.	.	.	.	.	.	.	.	.	.	.	.	.	.	.	.	.	.	.	.	.	.	.	.	.	.	.	.	.	.	.	.	.	.
bowman contig 855113		.	.	.	.	.	.	.	.	.	.	.	.	.	.	.	.	.	.	.	.	.	.	.	.	.	.	.	.	.	.	.	.	.	.	.	.	.	.	.	.	.	.	.	.	.	.	.	.
Haruna Nijo AK365046.1		.	.	.	.	A	C	.	.	.	.	.	.	.	.	.	C	.	T	.	.	A	.	.	.	.	.	.	.	.	.	C	C	-	-	-	-	-	-	-	-	-	-	-	-	-	-	-	-
Barberousse HvOS E2-5		T	C	T	C	T	G	A	C	A	T	G	A	T	A	T	G	T	T	G	G	T	T	C	T	G	A	C	C	C	A	G	G	A	T	G	G	A	G	A	T	C	C	T	T	C	A	A	A
Zangqing320		.	.	.	.	.	.	.	.	.	.	.	.	.	.	.	.	.	.	.	.	.	.	.	.	.	.	.	.	.	.	.	.	.	.	.	.	.	.	.	.	.	.	.	.	.	.	.	.
Hispanic HvOS2 E2-5		.	.	.	.	.	.	.	.	.	.	.	.	.	.	.	.	.	.	.	.	.	.	.	.	.	.	.	.	.	.	.	.	.	.	.	.	.	.	.	.	.	.	.	.	.	.	.	.
HORVU3Hr1G095240.6		.	.	.	.	.	.	.	.	.	.	.	.	.	.	.	.	.	.	.	.	.	.	.	.	.	.	.	.	.	.	.	.	.	.	.	.	.	.	.	.	.	.	.	.	.	.	.	.
barke contig 270741		.	.	.	.	.	.	.	.	.	.	.	.	.	.	.	.	.	.	.	.	.	.	.	.	.	.	.	.	.	.	.	.	.	.	.	.	.	.	.	.	.	.	.	.	.	.	.	.
bowman contig 855113		.	.	.	.	.	.	.	.	.	.	.	.	.	.	.	.	.	.	.	.	.	.	.	.	.	.	.	.	.	.	.	.	.	.	.	.	.	.	.	.	.	.	.	.	.	.	.	.
Haruna Nijo AK365046.1		.	.	.	.	.	.	.	.	.	.	.	.	.	.	.	T	.	.	.	.	.	.	.	.	.	.	A	.	.	.	.	.	.	.	.	.	T	.	.	.	.	.	.	.	.	.	.	.
Barberousse HvOS E2-5		A	T	C	A	T	A	T	T	T	C	C	T	A	G	T	A	T	G	T	T	A	T	T	T	A	C	C	G	T	G	T	T	T	A	G	C	C	C	A	A	T	G	C	T	G	A	T	T
Zangqing320		.	C	.	.	.	.	.	C	.	.	.	.	.	.	.	.	.	.	.	.	.	.	.	.	.	.	.	.	.	.	.	.	.	.	.	.	.	.	.	.	.	.	.	.	.	.	.	.
Hispanic HvOS2 E2-5		.	C	.	.	.	.	.	C	.	.	.	.	.	.	.	.	.	.	.	.	.	.	.	.	.	.	.	.	.	.	.	.	.	.	.	.	.	.	.	.	.	.	.	.	.	.	.	.
HORVU3Hr1G095240.6		.	.	.	.	.	.	.	.	.	.	.	.	.	.	.	.	.	.	.	.	.	.	.	.	.	.	.	.	.	.	.	.	.	.	.	.	.	.	.	.	.	.	.	.	.	.	.	.
barke contig 270741		.	.	.	.	.	.	.	.	.	.	.	.	.	.	.	.	.	.	.	.	.	.	.	.	.	.	.	.	.	.	.	.	.	.	.	.	.	.	.	.	.	.	.	.	.	.	.	.
bowman contig 855113		.	.	.	.	.	.	.	.	.	.	.	.	.	.	.	.	.	.	.	.	.	.	.	.	.	.	.	.	.	.	.	.	.	.	.	.	.	.	.	.	.	.	.	.	.	.	.	.
Haruna Nijo AK365046.1		.	.	A	.	.	C	.	C	.	.	.	.	G	.	C	.	.	.	.	A	.	.	.	.	.	.	T	.	.	.	.	.	.	T	T	T	T	.	T	.	A	T	.	.	.	G	.	.
Barberousse HvOS E2-5		T	G	A	A	C	T	G	G	T	G	A	A	A	C	T	G	G	A	G	A	A	A	C	T	A	T	T	G	A	C	A	G	A	T	G	C	T	T	T	G	A	A	G	A	A	G	A	C
Zangqing320		.	.	.	.	.	.	.	.	.	.	.	.	.	.	.	.	.	.	.	.	.	.	.	.	.	.	.	.	.	.	.	.	.	.	.	.	.	.	.	.	.	.	.	.	.	.	.	.
Hispanic HvOS2 E2-5		.	.	.	.	.	.	.	.	.	.	.	.	.	.	.	.	.	.	.	.	.	.	.	.	.	.	.	.	.	.	.	.	.	.	.	.	.	.	.	.	.	.	.	.	.	.	.	.
HORVU3Hr1G095240.6		.	.	.	.	.	.	.	.	.	.	.	.	.	.	.	.	.	.	.	.	.	.	.	.	.	.	.	.	.	.	.	.	.	.	.	.	.	.	.	.	.	.	.	.	.	.	.	.
barke contig 270741		.	.	.	.	.	.	.	.	.	.	.	.	.	.	.	.	.	.	.	.	.	.	.	.	.	.	.	.	.	.	.	.	.	.	.	.	.	.	.	.	.	.	.	.	.	.	.	.
bowman contig 855113		.	.	.	.	.	.	.	.	.	.	.	.	.	.	.	.	.	.	.	.	.	.	.	.	.	.	.	.	.	.	.	.	.	.	.	.	.	.	.	.	.	.	.	.	.	.	.	.
Haruna Nijo AK365046.1		.	A	.	G	.	.	A	.	A	.	.	.	.	.	.	.	.	.	.	.	.	.	.	.	C	C	.	.	.	.	.	.	.	.	.	.	.	.	.	.	.	G	.	.	.	T	.	.
Barberousse HvOS E2-5		T	C	G	T	A	G	C	A	A	G	G	A	A	T	C	A	A	G	T	T	T	C	T	A	G	T	T	C	C	T	G	T	T	G	C	A	C	C	C	T	T	G	C	A	C	C	T	T
Zangqing320		.	.	.	.	.	.	.	.	.	.	.	.	.	.	.	.	.	.	.	.	.	.	.	.	.	.	.	.	.	.	.	.	.	.	.	.	.	.	.	.	.	.	.	.	.	.	.	.
Hispanic HvOS2 E2-5		.	.	.	.	.	.	.	.	.	.	.	.	.	.	.	.	.	.	.	.	.	.	.	.	.	.	.	.	.	.	.	.	.	.	.	.	.	.	.	.	.	.	.	.	.	.	.	.
HORVU3Hr1G095240.6		.	.	.	.	.	.	.	.	.	.	.	.	.	.	.	.	.	.	.	.	.	.	.	.	.	.	.	.	.	.	.	.	.	.	.	.	.	.	.	.	.	.	.	.	.	.	.	.
barke contig 270741		.	.	.	.	.	.	.	.	.	.	.	.	.	.	.	.	.	.	.	.	.	.	.	.	.	.	.	.	.	.	.	.	.	.	.	.	.	.	.	.	.	.	.	.	.	.	.	.
bowman contig 855113		.	.	.	.	.	.	.	.	.	.	.	.	.	.	.	.	.	.	.	.	.	.	.	.	.	.	.	.	.	.	.	.	.	.	.	.	.	.	.	.	.	.	.	.	.	.	.	.
Haruna Nijo AK365046.1		.	T	.	.	-	-	-	-	-	-	-	-	-	-	-	-	-	-	-	-	-	-	-	-	-	-	-	-	-	-	-	-	-	-	-	-	-	-	-	-	-	-	-	-	-	-	-	-
Barberousse HvOS E2-5		A	G	C	A	A	T	C	C	A	C	A	A	T	T	T	T	A	G	C	A	T	G	A	T	C	T	T	A	G	T	T	G	C	T	G	C	A	G	T	C	T	C	A	C	T	C	T	T
Zangqing320		.	.	.	.	.	.	.	.	.	.	.	.	.	.	.	.	.	.	.	.	.	.	.	.	.	.	.	.	.	.	.	.	.	.	.	.	.	.	.	.	.	.	.	.	.	.	.	.
Hispanic HvOS2 E2-5		.	.	.	.	.	.	.	.	.	.	.	.	.	.	.	.	.	.	.	.	.	.	.	.	.	.	.	.	.	.	.	.	.	.	.	.	.	.	.	.	.	.	.	.	.	.	.	.
HORVU3Hr1G095240.6		.	.	.	.	.	.	.	.	.	.	.	.	.	.	.	.	.	.	.	.	.	.	.	.	.	.	.	.	.	.	.	.	.	.	.	.	.	.	.	.	.	.	.	.	.	.	.	.
barke contig 270741		.	.	.	.	.	.	.	.	.	.	.	.	.	.	.	.	.	.	.	.	.	.	.	.	.	.	.	.	.	.	.	.	.	.	.	.	.	.	.	.	.	.	.	.	.	.	.	.
bowman contig 855113		.	.	.	.	.	.	.	.	.	.	.	.	.	.	.	.	.	.	.	.	.	.	.	.	.	.	.	.	.	.	.	.	.	.	.	.	.	.	.	.	.	.	.	.	.	.	.	.
Haruna Nijo AK365046.1		-	-	-	-	-	-	-	-	-	-	-	-	-	-	-	-	-	-	-	-	-	-	-	-	-	-	-	-	-	-	-	-	-	-	-	-	-	-	-	-	-	-	-	-	-	-	-	-
Barberousse HvOS E2-5		C	C	T	A	T	C	T	A	A	T	G	G	T	G	C	A	G	G	G	A	A	T	A	T	A	A	T	T	T	T	C	A	T	T	T	G	G	A	T	T	G	A	C	T	A	T	T	C
Zangqing320		.	.	.	.	.	T	.	.	.	.	.	.	.	.	.	.	.	.	.	.	.	.	.	.	.	.	.	.	.	.	.	.	.	.	.	.	.	.	.	.	.	.	.	.	.	.	.	.
Hispanic HvOS2 E2-5		.	.	.	.	C	.	.	.	.	.	.	.	.	.	.	.	.	.	.	.	.	.	.	.	.	.	.	.	.	.	.	.	.	.	.	.	.	.	.	.	.	.	.	.	.	.	.	.
HORVU3Hr1G095240.6		.	.	.	.	.	.	.	.	.	.	.	.	.	.	.	.	.	.	.	.	.	.	.	.	.	.	.	.	.	.	.	.	.	.	.	.	.	.	.	.	.	.	.	.	.	.	.	.
barke contig 270741		.	.	.	.	.	.	.	.	.	.	.	.	.	.	.	.	.	.	.	.	.	.	.	.	.	.	.	.	.	.	.	.	.	.	.	.	.	.	.	.	.	.	.	.	.	.	.	.
bowman contig 855113		.	.	.	.	.	.	.	.	.	.	.	.	.	.	.	.	.	.	.	.	.	.	.	.	.	.	.	.	.	.	.	.	.	.	.	.	.	.	.	.	.	.	.	.	.	.	.	.
Haruna Nijo AK365046.1		-	-	-	-	-	-	-	-	-	-	-	-	-	-	-	-	-	-	-	-	-	-	-	-	-	-	-	-	-	-	-	-	-	-	-	-	-	-	-	-	-	-	-	-	-	-	-	-
Barberousse HvOS E2-5		A	T	G	G	T	C	C	T	G	A	A	C	G	T	G	T	C	A	G	T	T	C	C	T	A	T	A	T	C	T	T	G	G	T	A	A	A	T	G	A	T	A	G	G	T	A	A	A
Zangqing320		.	.	.	.	.	.	.	.	.	.	.	.	.	.	.	.	.	.	.	.	.	.	.	.	.	.	.	.	.	.	.	.	.	.	.	.	.	.	.	.	.	.	.	.	.	.	.	.
Hispanic HvOS2 E2-5		.	.	.	.	.	.	.	.	.	.	.	.	.	.	.	.	.	.	.	.	.	.	.	.	.	.	.	.	.	.	.	.	.	.	.	.	.	.	.	.	.	.	.	.	.	.	.	.
HORVU3Hr1G095240.6		.	.	.	.	.	.	.	.	.	.	.	.	.	.	.	.	.	.	.	.	.	.	.	.	.	.	.	.	.	.	.	.	.	.	.	.	.	.	.	.	.	.	.	.	.	.	.	.
barke contig 270741		.	.	.	.	.	.	.	.	.	.	.	.	.	.	.	.	.	.	.	.	.	.	.	.	.	.	.	.	.	.	.	.	.	.	.	.	.	.	.	.	.	.	.	.	.	.	.	.
bowman contig 855113		.	.	.	.	.	.	.	.	.	.	.	.	.	.	.	.	.	.	.	.	.	.	.	.	.	.	.	.	.	.	.	.	.	.	.	.	.	.	.	.	.	.	.	.	.	.	.	.
Haruna Nijo AK365046.1		-	-	-	-	-	-	-	-	-	-	-	-	-	-	-	-	-	-	-	-	-	-	-	-	-	-	-	-	-	-	-	-	-	-	-	-	-	-	-	-	-	-	-	-	-	-	-	-
Barberousse HvOS E2-5		T	G	A	T	A	G	T	T	T	C	A	G	C	A	T	A	A	C	T	C	A	G	A	G	A	A	G	T	A	A	A	C	T	G	T	T	A	G	T	A	C	A	T	T	T	T	C	T
Zangqing320		.	.	.	.	.	.	.	.	.	.	.	.	.	.	.	.	.	.	.	.	.	.	.	.	.	.	.	.	.	.	.	.	.	.	.	.	.	.	.	.	.	.	.	.	.	.	.	.
Hispanic HvOS2 E2-5		.	.	.	.	.	.	.	.	.	.	.	.	.	.	.	.	.	.	.	.	.	.	.	.	.	.	.	.	.	.	.	.	.	.	.	.	.	.	.	.	.	.	.	.	.	.	.	.
HORVU3Hr1G095240.6		.	.	.	.	.	.	.	.	.	.	.	.	.	.	.	.	.	.	.	.	.	.	.	.	.	.	.	.	.	.	.	.	.	.	.	.	.	.	.	.	.	.	.	.	.	.	.	.
barke contig 270741		.	.	.	.	.	.	.	.	.	.	.	.	.	.	.	.	.	.	.	.	.	.	.	.	.	.	.	.	.	.	.	.	.	.	.	.	.	.	.	.	.	.	.	.	.	.	.	.
bowman contig 855113		.	.	.	.	.	.	.	.	.	.	.	.	.	.	.	.	.	.	.	.	.	.	.	.	.	.	.	.	.	.	.	.	.	.	.	.	.	.	.	.	.	.	.	.	.	.	.	.
Haruna Nijo AK365046.1		-	-	-	-	-	-	-	-	-	-	-	-	-	-	-	-	-	-	-	-	-	-	-	-	-	-	-	-	-	-	-	-	-	-	-	-	-	-	-	-	-	-	-	-	-	-	-	-
Barberousse HvOS E2-5		A	G	A	A	C	T	G	T	A	C	T	T	G	G	A	C	G	A	A	T	T	G	T	C	A	T	G	T	G	A	T	G	T	G	A	A	G	T	C	A	A	C	A	G	A	T	G	T
Zangqing320		.	.	.	.	.	.	.	.	.	.	.	.	.	.	.	.	.	.	.	.	.	.	.	.	.	.	.	.	.	.	.	.	.	.	.	.	.	.	.	.	.	.	.	.	.	.	.	.
Hispanic HvOS2 E2-5		.	.	.	.	.	.	.	.	.	.	.	.	.	.	.	.	.	.	.	.	.	.	.	.	.	.	.	.	.	.	.	.	.	A	.	.	.	.	.	.	.	.	.	.	.	.	.	.
HORVU3Hr1G095240.6		.	.	.	.	.	.	.	.	.	.	.	.	.	.	.	.	.	.	.	.	.	.	.	.	.	.	.	.	.	.	.	.	.	.	.	.	.	.	.	.	.	.	.	.	.	.	.	.
barke contig 270741		.	.	.	.	.	.	.	.	.	.	.	.	.	.	.	.	.	.	.	.	.	.	.	.	.	.	.	.	.	.	.	.	.	.	.	.	.	.	.	.	.	.	.	.	.	.	.	.
bowman contig 855113		.	.	.	.	.	.	.	.	.	.	.	.	.	.	.	.	.	.	.	.	.	.	.	.	.	.	.	.	.	.	.	.	.	.	.	.	.	.	.	.	.	.	.	.	.	.	.	.
Haruna Nijo AK365046.1		-	-	-	-	-	-	-	-	-	-	-	-	-	-	-	-	-	-	-	-	-	-	-	-	-	-	-	-	-	-	-	-	-	-	-	-	-	-	-	-	-	-	-	-	-	-	-	-
Barberousse HvOS E2-5		A	A	G	A	C	A	G	C	G	A	C	A	A	G	T	T	G	G	C	T	C	T	G	T	T	G	T	C	A	T	T	T	T	T	C	T	G	A	G	A	A	T	T	G	T	G	T	A
Zangqing320		.	.	.	.	.	.	.	.	.	.	.	.	.	.	.	.	.	.	.	.	.	.	.	.	.	.	.	.	.	.	.	.	.	.	.	.	.	.	.	.	.	.	.	.	.	.	.	.
Hispanic HvOS2 E2-5		.	.	.	.	.	.	.	.	.	.	.	.	.	.	.	.	.	.	.	.	.	.	.	.	.	.	.	.	.	.	.	.	.	.	.	.	.	.	.	.	.	.	.	.	.	.	.	.
HORVU3Hr1G095240.6		.	.	.	.	.	.	.	.	.	.	.	.	.	.	.	.	.	.	.	.	.	.	.	.	.	.	.	.	.	.	.	.	.	.	.	.	.	.	.	.	.	.	.	.	.	.	.	.
barke contig 270741		.	.	.	.	.	.	.	.	.	.	.	.	.	.	.	.	.	.	.	.	.	.	.	.	.	.	.	.	.	.	.	.	.	.	.	.	.	.	.	.	.	.	.	.	.	.	.	.
bowman contig 855113		.	.	.	.	.	.	.	.	.	.	.	.	.	.	.	.	.	.	.	.	.	.	.	.	.	.	.	.	.	.	.	.	.	.	.	.	.	.	.	.	.	.	.	.	.	.	.	.
Haruna Nijo AK365046.1		-	-	-	-	-	-	-	-	-	-	-	-	-	-	-	-	-	-	-	-	-	-	-	-	-	-	-	-	-	-	-	-	-	-	-	-	-	-	-	-	-	-	-	-	-	-	-	-
Barberousse HvOS E2-5		A	A	A	T	G	G	A	G	A	C	A	T	C	A	G	A	A	T	A	T	A	T	C	C	T	G	T	C	A	G	T	T	A	C	C	T	G	G	A	A	A	C	A	G	G	A	A	A
Zangqing320		.	.	.	.	.	.	.	.	.	.	.	.	.	.	.	.	.	.	.	.	.	.	.	.	.	.	.	.	.	.	.	.	.	.	.	.	.	.	.	.	.	.	.	.	.	.	.	.
Hispanic HvOS2 E2-5		.	.	.	.	.	.	.	.	.	.	.	.	.	.	.	.	.	.	.	.	.	.	.	.	.	.	.	.	.	.	.	.	.	.	.	.	.	.	.	.	.	.	.	.	.	.	.	.
HORVU3Hr1G095240.6		.	.	.	.	.	.	.	.	.	.	.	.	.	.	.	.	.	.	.	.	.	.	.	.	.	.	.	.	.	.	.	.	.	.	.	.	.	.	.	.	.	.	.	.	.	.	.	.
barke contig 270741		.	.	.	.	.	.	.	.	.	.	.	.	.	.	.	.	.	.	.	.	.	.	.	.	.	.	.	.	.	.	.	.	.	.	.	.	.	.	.	.	.	.	.	.	.	.	.	.
bowman contig 855113		.	.	.	.	.	.	.	.	.	.	.	.	.	.	.	.	.	.	.	.	.	.	.	.	.	.	.	.	.	.	.	.	.	.	.	.	.	.	.	.	.	.	.	.	.	.	.	.
Haruna Nijo AK365046.1		-	-	-	-	-	-	-	-	-	-	-	-	-	-	-	-	-	-	-	-	-	-	-	-	-	-	-	-	-	-	-	-	-	-	-	-	-	-	-	-	-	-	-	-	-	-	-	-
Barberousse HvOS E2-5		T	G	C	A	A	G	G	C	T	A	T	T	T	G	G	C	G	T	G	T	A	A	A	C	T	G	A	A	A	C	A	G	G	A	C	A	T	C	T	C	T	G	T	A	T	C	C	T
Zangqing320		.	.	.	.	.	.	.	.	.	.	.	.	.	.	.	.	.	.	.	.	.	.	.	.	.	.	.	.	.	.	.	.	.	.	.	.	.	.	.	.	.	.	.	.	.	.	.	.
Hispanic HvOS2 E2-5		.	.	.	.	.	.	.	.	.	.	.	.	.	.	.	.	.	.	.	.	.	.	.	.	.	.	.	.	.	.	.	.	.	.	.	.	.	.	.	.	.	.	.	.	.	.	.	.
HORVU3Hr1G095240.6		.	.	.	.	.	.	.	.	.	.	.	.	.	.	.	.	.	.	.	.	.	.	.	.	.	.	.	.	.	.	.	.	.	.	.	.	.	.	.	.	.	.	.	.	.	.	.	.
barke contig 270741		.	.	.	.	.	.	.	.	.	.	.	.	.	.	.	.	.	.	.	.	.	.	.	.	.	.	.	.	.	.	.	.	.	.	.	.	.	.	.	.	.	.	.	.	.	.	.	.
bowman contig 855113		.	.	.	.	.	.	.	.	.	.	.	.	.	.	.	.	.	.	.	.	.	.	.	.	.	.	.	.	.	.	.	.	.	.	.	.	.	.	.	.	.	.	.	.	.	.	.	.
Haruna Nijo AK365046.1		-	-	-	-	-	-	-	-	-	-	-	-	-	-	-	-	-	-	-	-	-	-	-	-	-	-	-	-	-	-	-	-	-	-	-	-	-	-	-	-	-	-	-	-	-	-	-	-
Barberousse HvOS E2-5		G	T	G	C	A	G	A	T	A	T	T	G	G	C	G	C	A	A	C	G	A	A	A	T	A	G	C	G	G	T	G	C	G	G	G	C	A	C	G	A	T	T	G	C	G	A	G	T
Zangqing320		.	.	.	.	.	.	.	.	.	.	.	.	.	.	.	.	.	.	.	.	.	.	.	.	.	.	.	.	.	.	.	.	.	.	.	.	.	.	.	.	.	.	.	.	.	.	.	.
Hispanic HvOS2 E2-5		.	.	.	.	.	.	.	.	.	.	.	.	.	.	.	.	.	.	.	.	.	.	.	.	.	.	.	.	.	.	.	.	.	.	.	.	.	.	.	.	G	.	.	.	.	.	.	C
HORVU3Hr1G095240.6		.	.	.	.	.	.	.	.	.	.	.	.	.	.	.	.	.	.	.	.	.	.	.	.	.	.	.	.	.	.	.	.	.	.	.	.	.	.	.	.	.	.	.	.	.	.	.	.
barke contig 270741		.	.	.	.	.	.	.	.	.	.	.	.	.	.	.	.	.	.	.	.	.	.	.	.	.	.	.	.	.	.	.	.	.	.	.	.	.	.	.	.	.	.	.	.	.	.	.	.
bowman contig 855113		.	.	.	.	.	.	.	.	.	.	.	.	.	.	.	.	.	.	.	.	.	.	.	.	.	.	.	.	.	.	.	.	.	.	.	.	.	.	.	.	.	.	.	.	.	.	.	.
Haruna Nijo AK365046.1		-	-	-	-	-	-	-	-	-	-	-	-	-	-	-	-	-	-	-	-	-	-	-	-	-	-	-	-	-	-	-	-	-	-	-	-	-	-	-	-	-	-	-	-	-	-	-	-
																																																	JHI-Hv50k-2016-208049
Barberousse HvOS E2-5		A	C	A	A	G	C	A	A	A	C	C	T	C	T	G	T	T	G	T	T	G	A	T	G	C	C	A	C	A	C	T	C	T	T	C	C	C	C	A	G	T	T	A	T	T	G	G	G
Zangqing320		.	.	.	.	.	.	.	.	.	.	.	.	.	.	.	.	.	.	.	.	.	.	.	.	.	.	.	.	.	.	.	.	.	.	.	.	.	.	.	.	.	.	.	.	.	A	.	.
Hispanic HvOS2 E2-5		.	.	.	.	.	.	.	.	.	.	.	.	.	.	.	.	.	.	.	.	.	.	.	.	.	.	.	.	.	.	.	.	.	.	.	.	.	.	.	.	.	.	.	.	.	.	.	.
HORVU3Hr1G095240.6		.	.	.	.	.	.	.	.	.	.	.	.	.	.	.	.	.	.	.	.	.	.	.	.	.	.	.	.	.	.	.	.	.	.	.	.	.	.	.	.	.	.	.	.	.	.	.	.
barke contig 270741		.	.	.	.	.	.	.	.	.	.	.	.	.	.	.	.	.	.	.	.	.	.	.	.	.	.	.	.	.	.	.	.	.	.	.	.	.	.	.	.	.	.	.	.	.	.	.	.
bowman contig 855113		.	.	.	.	.	.	.	.	.	.	.	.	.	.	.	.	.	.	.	.	.	.	.	.	.	.	.	.	.	.	.	.	.	.	.	.	.	.	.	.	.	.	.	.	.	.	.	.
Haruna Nijo AK365046.1		-	-	-	-	-	-	-	-	-	-	-	-	-	-	-	-	-	-	-	-	-	-	-	-	-	-	-	-	-	-	-	-	-	-	-	-	-	-	-	-	-	-	-	-	-	-	-	-
Barberousse HvOS E2-5		G	G	C	A	A	A	T	T	C	A	A	T	A	A	A	A	G	G	G	T	G	G	T	G	G	G	T	T	A	A	C	T	C	T	T	A	A	C	A	G	C	A	A	C	A	G	T	G
Zangqing320		.	.	.	.	.	.	.	.	.	.	.	.	.	.	.	.	.	.	.	.	.	.	.	.	.	.	.	.	.	.	.	.	.	.	.	.	.	.	.	.	.	.	.	.	.	.	.	.
Hispanic HvOS2 E2-5		.	.	.	.	.	.	.	.	.	.	.	.	.	.	.	.	.	.	.	.	.	.	.	.	.	.	.	.	.	.	.	.	.	.	.	.	.	.	.	A	.	.	.	G	.	.	.	.
HORVU3Hr1G095240.6		.	.	.	.	.	.	.	.	.	.	.	.	.	.	.	.	.	.	.	.	.	.	.	.	.	.	.	.	.	.	.	.	.	.	.	.	.	.	.	.	.	.	.	.	.	.	.	.
barke contig 270741		.	.	.	.	.	.	.	.	.	.	.	.	.	.	.	.	.	.	.	.	.	.	.	.	.	.	.	.	.	.	.	.	.	.	.	.	.	.	.	.	.	.	.	.	.	.	.	.
bowman contig 855113		.	.	.	.	.	.	.	.	.	.	.	.	.	.	.	.	.	.	.	.	.	.	.	.	.	.	.	.	.	.	.	.	.	.	.	.	.	.	.	.	.	.	.	.	.	.	.	.
Haruna Nijo AK365046.1		-	-	-	-	-	-	-	-	-	-	-	-	-	-	-	-	-	-	-	-	-	-	-	-	-	-	-	-	-	-	-	-	-	-	-	-	-	-	-	-	-	-	-	-	-	-	-	-
Barberousse HvOS E2-5		T	G	T	G	A	T	G	C	T	C	A	T	A	T	T	A	A	C	A	T	A	T	C	A	G	T	C	T	G	C	T	G	T	C	A	G	T	C	T	T	C	A	C	T	A	C	A	C
Zangqing320		.	.	.	.	.	.	.	.	.	.	.	.	.	.	.	.	.	.	.	.	.	.	.	.	.	.	.	.	.	.	.	.	.	.	.	.	.	.	.	.	.	.	.	.	.	.	.	.
Hispanic HvOS2 E2-5		.	.	.	.	.	.	.	.	.	.	.	.	.	C	.	.	.	.	.	.	.	.	.	.	.	.	.	.	.	.	.	A	.	.	.	.	.	.	.	.	.	.	.	.	.	.	.	.
HORVU3Hr1G095240.6		.	.	.	.	.	.	.	.	.	.	.	.	.	.	.	.	.	.	.	.	.	.	.	.	.	.	.	.	.	.	.	.	.	.	.	.	.	.	.	.	.	.	.	.	.	.	.	.
barke contig 270741		.	.	.	.	.	.	.	.	.	.	.	.	.	.	.	.	.	.	.	.	.	.	.	.	.	.	.	.	.	.	.	.	.	.	.	.	.	.	.	.	.	.	.	.	.	.	.	.
bowman contig 855113		.	.	.	.	.	.	.	.	.	.	.	.	.	.	.	.	.	.	.	.	.	.	.	.	.	.	.	.	.	.	.	.	.	.	.	.	.	.	.	.	.	.	.	.	.	.	.	.
Haruna Nijo AK365046.1		-	-	-	-	-	-	-	-	-	-	-	-	-	-	-	-	-	-	-	-	-	-	-	-	-	-	-	-	-	-	-	-	-	-	-	-	-	-	-	-	-	-	-	-	-	-	-	-
Barberousse HvOS E2-5		A	C	C	T	G	C	C	G	C	A	-	-	-	-	-	-	-	-	-	-	-	-	-	-	T	A	C	T	G	G	T	A	T	T	T	T	A	T	C	T	C	A	G	A	G	T	A	G
Zangqing320		.	.	.	.	.	.	.	.	.	.	-	-	-	-	-	-	-	-	-	-	-	-	-	-	.	.	.	.	.	.	.	.	.	.	.	.	.	.	.	.	.	.	.	.	.	.	.	.
Hispanic HvOS2 E2-5		.	.	.	.	.	A	.	.	.	.	G	A	T	G	C	T	A	C	C	T	C	T	C	A	.	.	.	.	.	.	.	.	.	.	.	.	.	.	.	.	.	.	.	.	.	.	.	.
HORVU3Hr1G095240.6		.	.	.	.	.	.	.	.	.	.	-	-	-	-	-	-	-	-	-	-	-	-	-	-	.	.	.	.	.	.	.	.	.	.	.	.	.	.	.	.	.	.	.	.	.	.	.	.
barke contig 270741		.	.	.	.	.	.	.	.	.	.	-	-	-	-	-	-	-	-	-	-	-	-	-	-	.	.	.	.	.	.	.	.	.	.	.	.	.	.	.	.	.	.	.	.	.	.	.	.
bowman contig 855113		.	.	.	.	.	.	.	.	.	.	-	-	-	-	-	-	-	-	-	-	-	-	-	-	.	.	.	.	.	.	.	.	.	.	.	.	.	.	.	.	.	.	.	.	.	.	.	.
Haruna Nijo AK365046.1		-	-	-	-	-	-	-	-	-	-	-	-	-	-	-	-	-	-	-	-	-	-	-	-	-	-	-	-	-	-	-	-	-	-	-	-	-	-	-	-	-	-	-	-	-	-	-	-
Barberousse HvOS E2-5		G	T	A	T	T	G	T	G	A	T	C	G	T	A	T	A	A	G	T	T	G	G	G	T	G	T	A	T	T	T	T	T	T	T	T	T	T	C	A	A	A	A	A	C	A	A	G	A
Zangqing320		.	.	.	.	.	.	.	.	.	.	.	.	.	.	.	.	.	.	.	.	.	.	.	.	.	.	.	.	.	.	.	.	.	.	.	.	-	.	.	.	.	.	.	.	.	.	.	.
Hispanic HvOS2 E2-5		.	.	.	.	.	.	.	.	.	.	.	.	.	.	.	.	.	.	.	.	.	.	.	.	A	.	.	.	.	.	.	.	.	.	.	.	.	.	.	.	.	.	.	.	.	.	.	.
HORVU3Hr1G095240.6		.	.	.	.	.	.	.	.	.	.	.	.	.	.	.	.	.	.	.	.	.	.	.	.	.	.	.	.	.	.	.	.	.	.	.	.	-	-	-	-	-	-	-	-	-	-	-	-
barke contig 270741		.	.	.	.	.	.	.	.	.	.	.	.	.	.	.	.	.	.	.	.	.	.	.	.	.	.	.	.	.	.	.	.	.	.	.	.	.	.	.	.	.	.	.	.	.	.	.	.
bowman contig 855113		.	.	.	.	.	.	.	.	.	.	.	.	.	.	.	.	.	.	.	.	.	.	.	.	.	.	.	.	.	.	.	.	.	.	.	.	.	.	.	.	.	.	.	.	.	.	.	.
Haruna Nijo AK365046.1		-	-	-	-	-	-	-	-	-	-	-	-	-	-	-	-	-	-	-	-	-	-	-	-	-	-	-	-	-	-	-	-	-	-	-	-	-	-	-	-	-	-	-	-	-	-	-	-
Barberousse HvOS E2-5		A	G	C	A	C	T	C	G	G	T	A	G	G	C	A	G	A	G	T	T	T	C	T	A	T	G	C	A	C	A	T	G	A	A	C	C	A	G	T	T	C	A	G	G	C	A	G	G
Zangqing320		.	.	.	.	.	.	.	.	.	.	.	.	.	.	.	.	.	.	.	.	.	.	.	.	.	.	.	.	.	.	.	.	.	.	.	.	.	.	.	.	.	.	.	.	.	.	.	.
Hispanic HvOS2 E2-5		.	.	.	.	.	.	.	A	.	.	.	.	.	.	.	.	.	.	.	.	.	.	.	.	.	.	.	.	.	.	.	.	.	.	.	.	.	.	.	.	.	.	.	.	.	.	.	.
HORVU3Hr1G095240.6		-	-	-	-	-	-	-	-	-	-	-	-	-	-	-	-	-	-	-	-	-	-	-	-	-	-	-	-	-	-	-	-	-	-	-	-	-	-	-	-	-	-	-	-	-	-	-	-
barke contig 270741		.	.	.	.	.	.	.	.	.	.	.	.	.	.	.	.	.	.	.	.	.	.	.	.	.	.	.	.	.	.	.	.	.	.	.	.	.	.	.	.	.	.	.	.	.	.	.	.
bowman contig 855113		-	-	-	-	-	-	-	-	-	-	-	-	-	-	-	-	-	-	-	-	-	-	-	-	-	-	-	-	-	-	-	-	-	-	-	-	-	-	-	-	-	-	-	-	-	-	-	-
Haruna Nijo AK365046.1		-	-	-	-	-	-	-	-	-	-	-	-	-	-	-	-	-	-	-	-	-	-	-	-	-	-	-	-	-	-	-	-	-	-	-	-	-	-	-	-	-	-	-	-	-	-	-	-
Barberousse HvOS E2-5		A	T	G	C	A	A	A	C	A	T	T	T	T	A	G	C	A	A	G	T	G	T	C
Zangqing320		.	.	.	.	.	.	.	.	.	.	.	.	.	.	.	.	.	.	.	.	.	.	.
Hispanic HvOS2 E2-5		.	.	.	.	.	.	.	.	.	.	.	.	.	.	.	.	.	.	.	.	.	.	.
HORVU3Hr1G095240.6		-	-	-	-	-	-	-	-	-	-	-	-	-	-	-	-	-	-	-	-	-	-	-
barke contig 270741		.	.	.	.	.	.	.	.	.	.	.	.	.	.	.	.	.	.	.	.	-	-	-
bowman contig 855113		-	-	-	-	-	-	-	-	-	-	-	-	-	-	-	-	-	-	-	-	-	-	-
Haruna Nijo AK365046.1		-	-	-	-	-	-	-	-	-	-	-	-	-	-	-	-	-	-	-	-	-	-	-
Identical	.
Missing	?
Indel	-
Exon
Predicted VRN1-target site	Deng W., Casao M.C., Wang P., Sato K., Hayes P.M., Finnegan E.J. & Trevaskis B. (2015) Direct links between the vernalization response and other key traits of cereal crops. Nature Communications 6, 1–8.
Sequences
Barberousse	This work
Barke	IPK blast - Barke Assembly
Bowman	IPK blast - Bowman Assembly
Hispanic	This work
Igri	NCBI nucleotide, HM130526.1
Morex	Ensembl Plants - HORVU3Hr1G095240.6
Zangqing320	Dai F., Wang X., Zhang X.Q., Chen Z., Nevo E., Jin G., … Zhang G. (2018) Assembly and analysis of a qingke reference genome demonstrate its close genetic relation to modern cultivated barley. Plant Biotechnology Journal 16, 760–770.
Positions marked correspond to SNPs in Barley iSelect SNP Array (Bayer et al., 2017)
Bayer et al. 2017 Development and Evaluation of a Barley 50k iSelect SNP Array Frontiers in Plant Science. 8:1792. doi:10.3389/fpls.2017.01792
[truncated: 52 more columns]

## Sheet: S8e_CDSSeqAlignment
Supplementary Table S8e. Alignments of HvOS2 CDS sequences.
Domain: Data		1	2	3	4	5	6	7	8	9	10	11	12	13	14	15	16	17	18	19	20	21	22	23	24	25	26	27	28	29	30	31	32	33	34	35	36	37	38	39	40	41	42	43	44	45	46	47	48
Hispanic HvOS2 CDS		A	T	G	G	C	G	C	G	G	C	G	C	G	G	G	C	G	G	G	T	T	G	A	G	C	T	G	C	G	G	C	G	G	A	T	C	G	A	G	G	A	C	C	G	G	A	C	G
Igri HM130526.1		.	.	.	.	.	.	.	.	.	.	.	.	.	.	.	.	.	C	.	.	G	.	.	.	.	.	.	.	.	.	.	.	.	.	.	.	.	.	.	.	.	.	.	.	.	.	.	.
Barberousse HvOS2 CDS		.	.	.	.	.	.	.	.	.	.	.	.	.	.	.	.	.	.	.	.	.	.	.	.	.	.	.	.	.	.	.	.	.	.	.	.	.	.	.	.	.	.	.	.	.	.	.	.
Zangqing320		.	.	.	.	.	.	.	.	.	.	.	.	.	.	.	.	.	.	.	.	.	.	.	.	.	.	.	.	.	.	.	.	.	.	.	.	.	.	.	.	.	.	.	.	.	.	.	.
Barke contig 402674		-	-	-	-	-	.	.	.	.	.	.	.	.	.	.	.	.	.	.	.	.	.	.	.	.	.	.	.	.	.	.	.	.	.	.	.	.	.	.	.	.	.	.	.	.	.	.	.
Morex HORVU3Hr1G095240.6		.	.	.	.	.	.	.	.	.	.	.	.	.	.	.	.	.	.	.	.	.	.	.	.	.	.	.	.	.	.	.	.	.	.	.	.	.	.	.	.	.	.	.	.	.	.	.	.
Bowman contig 135167		.	.	.	.	.	.	.	.	.	.	.	.	.	.	.	.	.	.	.	.	.	.	.	.	.	.	.	.	.	.	.	.	.	.	.	.	.	.	.	.	.	.	.	.	.	.	.	.
Haruna Nijo AK365046.1		.	.	.	.	.	.	.	.	.	.	.	.	.	.	.	.	.	.	.	.	.	.	.	.	.	.	.	.	.	.	.	.	.	.	.	.	.	.	.	.	.	.	.	.	.	.	.	.
		Exon 1
Hispanic HvOS2 CDS		T	C	G	A	G	C	T	G	T	C	G	G	T	C	C	T	C	T	G	C	G	A	C	G	C	C	G	A	G	G	T	C	G	C	G	T	T	G	C	T	C	G	T	C	T	T	C	T
Igri HM130526.1		.	.	.	.	.	.	.	.	.	.	.	.	.	.	.	.	.	.	.	.	.	.	.	.	.	.	.	.	.	.	.	.	.	.	.	C	.	.	.	.	.	.	.	.	.	.	.	.
Barberousse HvOS2 CDS		.	.	.	.	.	.	.	.	.	.	.	.	.	.	.	.	.	.	.	.	.	.	.	.	.	.	.	.	.	.	.	.	.	.	.	C	.	.	.	.	.	.	.	.	.	.	.	.
Zangqing320		.	.	.	.	.	.	.	.	.	.	.	.	.	.	.	.	.	.	.	.	.	.	.	.	.	.	.	.	.	.	.	.	.	.	.	C	.	.	.	.	.	.	.	.	.	.	.	.
Barke contig 402674		.	.	.	.	.	.	.	.	.	.	.	.	.	.	.	.	.	.	.	.	.	.	.	.	.	.	.	.	.	.	.	.	.	.	.	C	.	.	.	.	.	.	.	.	.	.	.	.
Morex HORVU3Hr1G095240.6		.	.	.	.	.	.	.	.	.	.	.	.	.	.	.	.	.	.	.	.	.	.	.	.	.	.	.	.	.	.	.	.	.	.	.	C	.	.	.	.	.	.	.	.	.	.	.	.
Bowman contig 135167		.	.	.	.	.	.	.	C	G	.	C	.	.	.	.	.	.	.	.	.	.	.	.	.	.	.	.	.	.	.	.	.	.	.	.	C	.	.	.	.	.	.	.	.	.	.	.	.
Haruna Nijo AK365046.1		.	.	.	.	.	.	.	C	G	.	C	.	.	.	.	.	.	.	.	.	.	.	.	.	.	.	.	.	.	.	.	.	.	.	.	C	.	.	.	.	.	.	.	.	.	.	.	.
		Exon 1
Hispanic HvOS2 CDS		T	G	A	C	C	G	C	T	A	T	C	A	G	G	C	A	T	T	T	G	C	A	G	G	A	G	C	C	G	G	A	A	A	G	G	A	T	G	T	G	A	G	T	G	A	A	G	G
Igri HM130526.1		.	.	.	.	.	.	.	.	.	.	.	.	.	.	.	.	.	.	.	.	.	.	.	.	.	.	.	.	.	.	.	.	.	.	.	.	.	.	.	.	.	.	.	.	.	.	.	.
Barberousse HvOS2 CDS		.	.	.	.	.	.	.	.	.	.	.	.	.	.	.	.	.	.	.	.	.	.	.	.	.	.	.	.	.	.	.	.	.	.	.	.	.	.	.	.	.	.	.	.	.	.	.	.
Zangqing320		.	.	.	.	.	.	.	.	.	.	.	.	.	.	.	.	.	.	.	.	.	.	.	.	.	.	.	.	.	.	.	.	.	.	.	.	.	.	.	.	.	.	.	.	.	.	.	.
Barke contig 402674		.	.	.	.	.	.	.	.	.	.	.	.	.	.	.	.	.	.	.	.	.	.	.	.	.	.	.	.	.	.	.	.	.	.	.	.	.	.	.	.	.	.	.	.	.	.	.	.
Morex HORVU3Hr1G095240.6		.	.	.	.	.	.	.	.	.	.	.	.	.	.	.	.	.	.	.	.	.	.	.	.	.	.	.	.	.	.	.	.	.	.	.	.	.	.	.	.	.	.	.	.	.	.	.	.
Bowman contig 135167		.	.	.	.	.	.	.	.	.	.	.	.	.	.	.	.	.	.	.	.	.	.	.	.	.	.	.	.	.	.	.	.	.	.	.	.	.	.	.	.	.	.	.	.	.	.	.	.
Haruna Nijo AK365046.1		.	.	.	T	.	.	.	.	.	.	.	.	.	A	G	.	.	.	.	.	.	C	.	.	.	.	.	.	.	.	.	.	C	T	A	G	C	.	.	.	.	A	.	.	G	.	.	.
		Exon 2
Hispanic HvOS2 CDS		A	G	G	C	T	T	A	A	A	G	A	T	A	T	T	A	C	T	T	C	C	T	G	G	T	C	T	C	T	T	C	A	A	A	A	C	A	A	T	G	C	T	G	A	T	G	A	C
Igri HM130526.1		.	.	.	.	.	.	.	.	.	.	.	.	.	.	.	.	.	.	.	.	.	.	.	.	.	.	.	.	.	.	.	.	.	.	.	.	.	.	.	.	.	.	.	.	.	.	.	.
Barberousse HvOS2 CDS		.	.	.	.	.	.	.	.	.	.	.	.	.	.	.	.	.	.	.	.	.	.	.	.	.	.	.	.	.	.	.	.	.	.	.	.	.	.	.	.	.	.	.	.	.	.	.	.
Zangqing320		.	.	.	.	.	.	.	.	.	.	.	.	.	.	.	.	.	.	.	.	.	.	.	.	.	.	.	.	.	.	.	.	.	.	.	.	.	.	.	.	.	.	.	.	.	.	.	.
Barke contig 402674		.	.	.	.	.	.	.	.	.	.	.	.	.	.	.	.	.	.	.	.	.	.	.	.	.	.	.	.	.	.	.	.	.	.	.	.	.	.	.	.	.	.	.	.	.	.	.	.
Morex HORVU3Hr1G095240.6		.	.	.	.	.	.	.	.	.	.	.	.	.	.	.	.	.	.	.	.	.	.	.	.	.	.	.	.	.	.	.	.	.	.	.	.	.	.	.	.	.	.	.	.	.	.	.	.
Bowman contig 135167		.	.	.	.	.	.	.	.	.	.	.	.	.	.	.	.	.	.	.	.	.	.	.	.	.	.	.	.	.	.	.	.	.	.	.	.	.	.	.	.	.	.	.	.	.	.	.	.
Haruna Nijo AK365046.1		.	.	.	.	.	.	G	.	.	.	.	G	.	.	C	G	.	.	.	.	.	.	.	.	.	.	.	.	.	.	.	.	.	.	.	.	.	.	.	.	.	.	.	.	.	.	.	.
		Exon 3																							Exon 4
Hispanic HvOS2 CDS		A	G	A	A	G	A	C	A	A	A	A	T	C	C	A	A	G	A	A	G	A	T	A	T	T	G	G	C	G	C	A	A	C	G	A	A	A	T	A	G	C	G	G	T	G	C	G	G
Igri HM130526.1		.	.	.	.	.	.	.	.	.	.	.	.	.	.	.	.	.	.	.	.	.	.	.	.	.	.	.	.	.	.	.	.	.	.	.	.	.	.	.	.	.	.	.	.	.	.	.	.
Barberousse HvOS2 CDS		.	.	.	.	.	.	.	.	.	.	.	.	.	.	.	.	.	.	.	.	.	.	.	.	.	.	.	.	.	.	.	.	.	.	.	.	.	.	.	.	.	.	.	.	.	.	.	.
Zangqing320		.	.	.	.	.	.	.	.	.	.	.	.	.	.	.	.	.	.	.	.	.	.	.	.	.	.	.	.	.	.	.	.	.	.	.	.	.	.	.	.	.	.	.	.	.	.	.	.
Barke contig 402674		.	.	.	.	.	.	.	.	.	.	.	.	.	.	.	.	.	.	.	.	.	.	.	.	.	.	.	.	.	.	.	.	.	.	.	.	.	.	.	.	.	.	.	.	.	.	.	.
Morex HORVU3Hr1G095240.6		.	.	.	.	.	.	.	.	.	.	.	.	.	.	.	.	.	.	.	.	.	.	.	.	.	.	.	.	.	.	.	.	.	.	.	.	.	.	.	.	.	.	.	.	.	.	.	.
Bowman contig 135167		.	.	.	.	.	.	.	.	.	.	.	.	.	.	.	.	.	.	.	.	.	.	.	.	.	.	.	.	.	.	.	.	.	.	.	.	.	.	.	.	.	.	.	.	.	.	.	.
Haruna Nijo AK365046.1		G	.	.	.	T	.	.	.	.	.	.	.	.	.	.	.	.	.	.	.	.	.	G	.	.	.	.	.	.	.	.	.	.	A	.	.	.	.	.	.	.	.	.	.	.	.	A	A
		Exon 4																				Exon 5
Hispanic HvOS2 CDS		-	-	-	-	-	-	-	-	-	-
Igri HM130526.1		-	-	-	-	-	-	-	-	-	-
Barberousse HvOS2 CDS		-	-	-	-	-	-	-	-	-	-
Zangqing320		-	-	-	-	-	-	-	-	-	-
Barke contig 402674		-	-	-	-	-	-	-	-	-	-
Morex HORVU3Hr1G095240.6		-	-	-	-	-	-	-	-	-	-
Bowman contig 135167		-	-	-	-	-	-	-	-	-	-
Haruna Nijo AK365046.1		A	A	G	G	A	C	T	T	G	A
Identical	.
Missing	?
Indel	-
Exon
Predicted VRN1-target site	Deng W., Casao M.C., Wang P., Sato K., Hayes P.M., Finnegan E.J. & Trevaskis B. (2015) Direct links between the vernalization response and other key traits of cereal crops. Nature Communications 6, 1–8.
Sequences
Barberousse	This work
Barke	IPK blast - Barke Assembly
Bowman	IPK blast - Bowman Assembly
Hispanic	This work
Igri	NCBI nucleotide, HM130526.1
Morex	Ensembl Plants - HORVU3Hr1G095240.6
Zangqing320	Dai F., Wang X., Zhang X.Q., Chen Z., Nevo E., Jin G., … Zhang G. (2018) Assembly and analysis of a qingke reference genome demonstrate its close genetic relation to modern cultivated barley. Plant Biotechnology Journal 16, 760–770.
[truncated: 52 more columns]

## Sheet: S8f_ProteinSeqAlignment
Supplementary Table S8f. Alignments of HvOS2 predicted protein sequences.
Domain: Data		1	2	3	4	5	6	7	8	9	10	11	12	13	14	15	16	17	18	19	20	21	22	23	24	25	26	27	28	29	30	31	32	33	34	35	36	37	38	39	40	41	42	43	44	45	46	47	48
Hispanic HvOS2		M	A	R	R	G	R	V	E	L	R	R	I	E	D	R	T	S	R	Q	V	R	F	S	K	R	R	S	G	L	F	K	K	A	F	E	L	S	V	L	C	D	A	E	V	A	L	L	V
Igri HM130526.1		.	.	.	.	.	.	.	.	.	.	.	.	.	.	.	.	.	.	.	.	.	.	.	.	.	.	.	.	.	.	.	.	.	.	.	.	.	.	.	.	.	.	.	.	.	.	.	.
Morex HORVU3Hr1G095240.6		.	.	.	.	.	.	.	.	.	.	.	.	.	.	.	.	.	.	.	.	.	.	.	.	.	.	.	.	.	.	.	.	.	.	.	.	.	.	.	.	.	.	.	.	.	.	.	.
Barke contig 402674		-	-	.	.	.	.	.	.	.	.	.	.	.	.	.	.	.	.	.	.	.	.	.	.	.	.	.	.	.	.	.	.	.	.	.	.	.	.	.	.	.	.	.	.	.	.	.	.
Barberousse HvOS2		.	.	.	.	.	.	.	.	.	.	.	.	.	.	.	.	.	.	.	.	.	.	.	.	.	.	.	.	.	.	.	.	.	.	.	.	.	.	.	.	.	.	.	.	.	.	.	.
Zangqing320		.	.	.	.	.	.	.	.	.	.	.	.	.	.	.	.	.	.	.	.	.	.	.	.	.	.	.	.	.	.	.	.	.	.	.	.	.	.	.	.	.	.	.	.	.	.	.	.
Bowman contig 135167		.	.	.	.	.	.	.	.	.	.	.	.	.	.	.	.	.	.	.	.	.	.	.	.	.	.	.	.	.	.	.	.	.	.	.	.	A	.	.	.	.	.	.	.	.	.	.	.
Haruna Nijo		.	.	.	.	.	.	.	.	.	.	.	.	.	.	.	.	.	.	.	.	.	.	.	.	.	.	.	.	.	.	.	.	.	.	.	.	A	.	.	.	.	.	.	.	.	.	.	.
Hispanic HvOS2		P	A	G	R	L	Y	E	Y	A	S	S	S	I	E	G	I	Y	D	R	Y	Q	A	F	A	G	A	G	K	D	V	S	E	G	G	A	S	N	N	N	D	G	D	P	S	N	I	Q	S
Igri HM130526.1		.	.	.	.	.	.	.	.	.	.	.	.	.	.	.	T	.	.	.	.	.	.	.	.	.	.	.	.	.	.	.	.	.	.	.	.	.	.	.	.	.	.	.	.	.	.	.	.
Morex HORVU3Hr1G095240.6		.	.	.	.	.	.	.	.	.	.	.	.	.	.	.	T	.	.	.	.	.	.	.	.	.	.	.	.	.	.	.	.	.	.	.	.	.	.	.	V	N	.	.	.	.	.	.	.
Barke contig 402674		.	.	.	.	.	.	.	.	.	.	.	.	.	.	.	T	.	.	.	.	.	.	.	.	.	.	.	.	.	.	.	.	.	.	.	.	.	.	.	.	.	.	.	.	.	.	.	.
Barberousse HvOS2		.	.	.	.	.	.	.	.	.	.	.	.	.	.	.	T	.	.	.	.	.	.	.	.	.	.	.	.	.	.	.	.	.	.	.	.	.	.	.	.	.	.	.	.	.	.	.	.
Zangqing320		.	.	.	.	.	.	.	.	.	.	.	.	.	.	.	T	.	.	.	.	.	.	.	.	.	.	.	.	.	.	.	.	.	.	.	.	.	.	.	.	.	.	.	.	.	.	.	.
Bowman contig 135167		.	.	.	.	.	.	.	.	.	.	.	.	.	.	.	T	.	.	.	.	.	.	.	.	.	.	.	.	.	.	.	.	.	.	.	.	.	.	.	.	.	.	.	.	.	.	.	.
Haruna Nijo		.	.	.	.	.	.	.	.	.	.	.	.	.	.	.	T	.	.	.	.	.	R	.	.	.	.	.	T	S	.	N	G	.	N	L	.	S	.	.	V	K	.	.	.	.	.	.	.
Hispanic HvOS2		K	D	I	T	S	W	S	L	Q	N	N	A	D	D	S	D	A	N	E	L	V	K	L	E	K	L	L	T	D	A	L	K	K	T	K	S	K	K	I	L	A	Q	R	N	S	G	A	G
Igri HM130526.1		.	.	.	.	.	.	.	.	.	.	.	.	.	.	.	.	.	.	.	.	.	.	.	.	.	.	.	.	.	.	.	.	.	.	.	.	.	.	.	.	.	.	.	.	.	.	.	.
Morex HORVU3Hr1G095240.6		.	.	.	.	.	.	.	.	.	.	.	.	.	.	.	.	.	.	.	.	.	.	.	.	.	.	.	.	.	.	.	.	.	.	.	.	.	.	.	.	.	.	.	.	.	.	.	.
Barke contig 402674		.	.	.	.	.	.	.	.	.	.	.	.	.	.	.	.	.	.	.	.	.	.	.	.	.	.	.	.	.	.	.	.	.	.	.	.	.	.	.	.	.	.	.	.	.	.	.	.
Barberousse HvOS2		.	.	.	.	.	.	.	.	.	.	.	.	.	.	.	.	.	.	.	.	.	.	.	.	.	.	.	.	.	.	.	.	.	.	.	.	.	.	.	.	.	.	.	.	.	.	.	.
Zangqing320		.	.	.	.	.	.	.	.	.	.	.	.	.	.	.	.	.	.	.	.	.	.	.	.	.	.	.	.	.	.	.	.	.	.	.	.	.	.	.	.	.	.	.	.	.	.	.	.
Bowman contig 135167		.	.	.	.	.	.	.	.	.	.	.	.	.	.	.	.	.	.	.	.	.	.	.	.	.	.	.	.	.	.	.	.	.	.	.	.	.	.	.	.	.	.	.	.	.	.	.	.
Haruna Nijo		E	E	.	A	.	.	.	.	.	.	.	.	.	.	.	.	.	.	K	.	E	.	.	.	.	.	.	.	.	.	.	R	N	.	.	.	.	.	M	.	.	.	Q	.	.	.	.	S
Hispanic HvOS2		A	S	G	E	N	S	R	R	F	*	-	-	-	-	-	-	-	-	168
Igri HM130526.1		.	.	.	.	.	.	.	.	.	.	-	-	-	-	-	-	-	-
Morex HORVU3Hr1G095240.6		.	.	.	.	.	.	.	.	.	.	-	-	-	-	-	-	-	-
Barke contig 402674		.	.	.	.	.	.	.	.	.	.	-	-	-	-	-	-	-	-
Barberousse HvOS2		.	.	.	.	.	.	.	.	.	.	-	-	-	-	-	-	-	-
Zangqing320		.	.	.	.	.	.	.	.	.	.	-	-	-	-	-	-	-	-
Bowman contig 135167		.	.	.	.	.	.	.	.	.	.	-	-	-	-	-	-	-	-
Haruna Nijo		.	.	.	.	H	.	N	G	L	R	G	Q	E	G	G	R	T	*
Identical	.
Missing	?
Indel	-
Exon
Sequences
Barberousse	This work
Barke	IPK blast - Barke Assembly
Bowman	IPK blast - Bowman Assembly
Hispanic	This work
Igri	NCBI nucleotide, HM130526.1
Morex	Ensembl Plants - HORVU3Hr1G095240.6
Zangqing320	Dai F., Wang X., Zhang X.Q., Chen Z., Nevo E., Jin G., … Zhang G. (2018) Assembly and analysis of a qingke reference genome demonstrate its close genetic relation to modern cultivated barley. Plant Biotechnology Journal 16, 760–770.
[truncated: 2 more columns]

## Sheet: S8g_Predicted_VRN1-OS2.E1
Supplementary Table S8g. Predicted VRN1 regulatory sites in HvOS2 partial gene sequence 1, in var. 'Barberousse' and var. 'Hispanic'. Output obtained from RSAT.
Sequence ID	Strand	Start	End	Start_Original	End_Original	Sequence	Weight	Sites location	Comments
Barberousse_OS2.1F	R	-1093	-1084	356	365	GCAGAGATGG	3.8	Upstream1	Haruna Nijo and Bowman are different
Barberousse_OS2.1F	D	-1060	-1051	389	398	CCGAAAAAAG	6.8	Upstream2	No variants
Barberousse_OS2.1F	D	-1059	-1050	390	399	CGAAAAAAGG	7.1	Upstream2	No variants
Barberousse_OS2.1F	D	-360	-351	1089	1098	AAAAATAAGG	4.1	Intron1.1	No variants
Barberousse_OS2.1F	D	-247	-238	1202	1211	CAAAAAGTGG	4.4	Intron1.2	No variants
Barberousse_OS2.1F	D	-31	-22	1418	1427	ACAGGTAAGG	4.2	Intron1.3	No variants
Hispanic_OS2.1F	R	-1252	-1243	375	384	GCAGAGATGG	3.8	Upstream1	Haruna Nijo and Bowman are different
Hispanic_OS2.1F	D	-1219	-1210	408	417	CCGAAAAAAG	6.8	Upstream2	No variants
Hispanic_OS2.1F	D	-1218	-1209	409	418	CGAAAAAAGG	7.1	Upstream2	No variants
Hispanic_OS2.1F	D	-530	-521	1097	1106	AAAAATAAGG	4.1	Intron1.1	No variants
Hispanic_OS2.1F	D	-416	-407	1211	1220	CAAAAAGTGG	4.4	Intron1.2	No variants
Hispanic_OS2.1F	D	-200	-191	1427	1436	ACAGGTAAGG	4.2	Intron1.3	No variants
Hispanic_OS2.1F	D	-137	-128	1490	1499	CTAGAATTAG	4.3	Intron1.4	No variants

## Sheet: S8h_Predicted_VRN1-OS2.E2-5
Supplementary Table S8h. Predicted VRN1 regulatory sites in HvOS2 partial gene sequence 2, in var. 'Barberousse' and var. 'Hispanic'. Output obtained from RSAT.
Sequence ID	Strand	Start	End	Start_Original	End_Original	Sequence	Weight	Sites location	Comments
Barberousse_OS2_ex25	D	-2338	-2329	74	83	CCGGAAAGGA	4.7	Exon2	Haruna Nijo is different
Barberousse_OS2_ex25	R	-1955	-1946	457	466	CTTAAAAAGA	4.5	Intron2	Haruna Nijo is different
Barberousse_OS2_ex25	D	-1559	-1550	853	862	AATAAAATGG	4	Intron4.1	No variants
Barberousse_OS2_ex25	R	-1547	-1538	865	874	CCAAAAACAG	5.8	Intron4.2	No variants
Barberousse_OS2_ex25	D	-1327	-1318	1085	1094	AAAAAAATGG	4.5	Intron4.3	No variants
Barberousse_OS2_ex25	R	-1299	-1290	1113	1122	CAAGATATAG	3.9	Intron4.4	Haruna Nijo is different
Barberousse_OS2_ex25	R	-957	-948	1455	1464	CACAAACAGG	4.6	Intron4.5	Haruna Nijo is different
Barberousse_OS2_ex25	D	-937	-928	1475	1484	CCTGAAATGA	5.7	Intron4.6	No variants
Barberousse_OS2_ex25	D	-798	-789	1614	1623	CTGAAACAGG	5.2	Intron4.7	No variants
Barberousse_OS2_ex25	D	-538	-529	1874	1883	GCAGCAAAGG	3.9	UTR.1	Haruna Nijo is different
Barberousse_OS2_ex25	D	-513	-504	1899	1908	CAATAAAAGG	5.5	UTR.2	No variants
Barberousse_OS2_ex25	R	-446	-437	1966	1975	GCACAAAAGG	5.1	UTR.3	Zangqing320 is different
Barberousse_OS2_ex25	D	-264	-255	2148	2157	CTAAAAAAAA	3.7	UTR.4	Hispanic is different
Barberousse_OS2_ex25	D	-249	-240	2163	2172	AGAAAAATAG	3.9	UTR.5	No variants
Barberousse_OS2_ex25	R	-101	-92	2311	2320	CCTGAACTGG	6.1	UTR.6	No variants
Hispanic_OS2_ex25	D	-2351	-2342	74	83	CCGGAAAGGA	4.7	Exon2	Haruna Nijo is different
Hispanic_OS2_ex25	R	-1966	-1957	459	468	CTTAAAAAGA	4.5	Intron2	Haruna Nijo is different
Hispanic_OS2_ex25	D	-1570	-1561	855	864	AATAAAATGG	4	Intron4.1	No variants
Hispanic_OS2_ex25	R	-1558	-1549	867	876	CCAAAAACAG	5.8	Intron4.2	No variants
Hispanic_OS2_ex25	D	-1338	-1329	1087	1096	AAAAAAATGG	4.5	Intron4.3	No variants
Hispanic_OS2_ex25	R	-1310	-1301	1115	1124	CAAGATATAG	3.9	Intron4.4	Haruna Nijo is different
Hispanic_OS2_ex25	R	-968	-959	1457	1466	CACAAACAGG	4.6	Intron4.5	Haruna Nijo is different
Hispanic_OS2_ex25	D	-948	-939	1477	1486	CCTGAAATGA	5.7	Intron4.6	No variants
Hispanic_OS2_ex25	D	-809	-800	1616	1625	CTGAAACAGG	5.2	Intron4.7	No variants
Hispanic_OS2_ex25	D	-549	-540	1876	1885	GCAGCAAAGG	3.9	UTR.1	Haruna Nijo is different
Hispanic_OS2_ex25	D	-524	-515	1901	1910	CAATAAAAGG	5.5	UTR.2	No variants
Hispanic_OS2_ex25	R	-457	-448	1968	1977	GCACAAAAGG	5.1	UTR.3	Zangqing320 is different
Hispanic_OS2_ex25	D	-246	-237	2179	2188	AGAAAAATAG	3.9	UTR.5	No variants
Hispanic_OS2_ex25	R	-98	-89	2327	2336	CCTGAACTGG	6.1	UTR.6	No variants
